# Supplementary material for: Single-cell and transcriptome analyses revealed CTHRC1 a potential therapeutic target mediating invasion and tumor microenvironment in TNBC: experimental validation
Source: Front Immunol. 2025 Mar 11;16:1534981. doi: 10.3389/fimmu.2025.1534981 (PMC11933001; doi:10.3389/fimmu.2025.1534981)
Supplement: Supplementary file 1 [file DataSheet1.zip]

Archive with 7 entries (6 files):
- R.script/
- R.script/02.pancancer.imm.R
- R.script/03.non_inflamed_TME.R
- R.script/04.immFunction.R
- R.script/05.CIBERSORT.R
- R.script/06.estimate.R
- R.script/singlecell.R
