# Supplementary material for: Single-cell and transcriptome analyses revealed CTHRC1 a potential therapeutic target mediating invasion and tumor microenvironment in TNBC: experimental validation
Source: Front Immunol. 2025 Mar 11;16:1534981. doi: 10.3389/fimmu.2025.1534981 (PMC11933001; doi:10.3389/fimmu.2025.1534981)
Supplement: Supplementary file 1 [file DataSheet1.zip › R.script/02.pancancer.imm.R]

setwd("E:\\三阴性乳腺癌\\22.胰腺癌非炎症\\02.pancancer.imm")
dir.create("results")
rm(list = ls())
#加载包
library(data.table)
library(stringr)
library(tidyverse)
library(ggpubr)
library(parallel)
#加载数据
load("dd.RData")
#读入122 immunomodulators
imd.122 <- read.delim("122 immunomodulators.txt")
imd.122 <- imd.122[order(imd.122$Type),]
table(imd.122$Gene%in%rownames(dd[[1]]$d))

#计算imd基因与Siglec15的相关性
idx <- c(imd.122$Gene,'CTHRC1')
idx
#自定义函数，计算 imd基因与SIGLEC15的相关性
cor.my <- function(x){
  tmp <- t(x$d[idx,])
  res <- Hmisc::rcorr(tmp,type = 'pearson')
  r <- as.data.frame(res$r[nrow(res$r),-ncol(res$r)])
  colnames(r) <- 'Cor'
  p <- as.data.frame(res$P[nrow(res$P),-ncol(res$P)])
  colnames(p) <- 'P.value'
  res2 <- list(r=r,p=p)
  return(res2)
}


cp <- lapply(dd,cor.my)
names(cp)
cor.r <- lapply(cp, function(x){
  x$r
})
cor.r <- do.call('cbind',c(cor.r))
colnames(cor.r) <- names(cp)
cor.r[is.na(cor.r)] <- 0
cor.p <- lapply(cp, function(x){
  x$p
})
cor.p <- do.call('cbind',c(cor.p))
colnames(cor.p) <- names(cp)
cor.p[is.na(cor.p)] <- 1

#可视化
#热图
col1 = colorRampPalette(c("#6B78B4", "grey", "#E8110F"))
pdf("results/fig1a.pdf",width = 6.5,height = 20)
ComplexHeatmap::pheatmap(as.matrix(cor.r),cluster_cols = F,cluster_rows = F,scale = 'none',
                   display_numbers = matrix(ifelse(cor.p < 0.05, "*", ""),nrow(cor.p)),border_color = 'darkgrey')

dev.off()


#与4个免疫检查点的相关性
idx <- c(c('PDCD1','LAIR1','BTLA','CD244'),'CTHRC1')
intersect(rownames(dd$`TCGA-TNBC`$d),idx)
cor.my <- function(x){
  tmp <- t(x$d[idx,])
  res <- Hmisc::rcorr(tmp,type = 'pearson')
  r <- as.data.frame(res$r[nrow(res$r),-ncol(res$r)])
  colnames(r) <- 'Cor'
  p <- as.data.frame(res$P[nrow(res$P),-ncol(res$P)])
  colnames(p) <- 'P.value'
  res2 <- list(r=r,p=p)
  return(res2)
}

cp.2 <- lapply(dd,cor.my)
names(cp.2)

cor.r.2<- lapply(cp.2, function(x){
  x$r
})
cor.r.2<- do.call('cbind',c(cor.r.2))
colnames(cor.r.2) <- names(cp.2)
cor.r.2[is.na(cor.r.2)] <- 0

cor.r.2 <- as.data.frame(t(cor.r.2))
colnames(cor.r.2) <- paste0(colnames(cor.r.2),"_r")

cor.p.2 <- lapply(cp.2, function(x){
  x$p
})
cor.p.2 <- do.call('cbind',c(cor.p.2))
colnames(cor.p.2) <- names(cp.2)
cor.p.2[is.na(cor.p.2)] <- 1

cor.p.2 <- as.data.frame(t(cor.p.2))
colnames(cor.p.2) <- paste0(colnames(cor.p.2),"_p")
min(cor.p.2[cor.p.2!=0])
cor.p.2[cor.p.2==0] <- 4e-16

dat <- cbind.data.frame(cor.r.2,cor.p.2) %>% rownames_to_column(var ='Corhot') 
dat$type <- ifelse(dat$Corhot%in%c("TCGA-TNBC"),'A','B')
fig1bcde <- list()
for (i in c('PDCD1','LAIR1','BTLA','CD244')) {
  idx <- i #在这里设置要显示的基因
  idx2 <- paste0(idx,c('_p','_r'))
  tmp <- dat %>% select(idx2,'type') 
  tmp$type <- ifelse(tmp[,idx2[1]]>0.05,'C',tmp$type)
  colnames(tmp)[1:2] <- c('p','r')
  
  fig1bcde[[i]] <- tmp %>% ggplot(aes(-log10(p),r))+
    geom_point(aes(fill=type),shape=21,size=4)+
    theme_bw()+
    scale_x_continuous(trans="log10",limits = c(0.01,1000),
                       breaks = c(0.01,0.1,10,1000),labels = as.character(c(0.01,'0.10','10.00','1000.00')))+
    scale_y_continuous(limits = c(-1,1),n.breaks = 10)+
    theme(panel.grid = element_blank(),
          panel.border = element_rect(color = 'black',fill = NA,size = 1),
          legend.position = 'none',
          axis.text = element_text(size = 13),
          axis.title = element_text(size = 15))+
    geom_vline(xintercept = 1.30103)+
    geom_hline(yintercept = 0)+
    xlab("-log10 P")+
    ylab(('Pearson correlation (r)'))+
    annotate('text',x = 0.03,y=0.8,label=idx,size=8)+
    scale_fill_manual(values = c('red','#5c4f74','grey'))
  
  
  
}
fig1bcde <- ggarrange(plotlist = fig1bcde,ncol = 2,nrow = 2)
ggsave("./results/fig1bcde.pdf",width = 10,height = 9,dpi = 400)


#28个免疫基因ssgsea
ssGSEAScore_by_genes<-function(gene.exp,genes){
  gs=GSEABase::GeneSet(setName='GeneSet', setIdentifier=paste0("101"),geneIds=unique(genes),GSEABase::SymbolIdentifier()) 
  
  gsc <- GSEABase::GeneSetCollection(list(gs))
  fl <- tempfile()
  GSEABase::toGmt(gsc, fl)
  cgeneset=GSEABase::getGmt(fl)
  ssGSEA.geneset <- GSVA::gsva(as.matrix(gene.exp), cgeneset,method='ssgsea',
                               min.sz=1, max.sz=5000, verbose=TRUE)
  return(ssGSEA.geneset)
}
pathway.score<-function(exp,gene){
  pathway_score<-data.frame()
  for (i in unique(gene[,2])){
    gene_set=gene[gene[,2]==i,1]
    score=ssGSEAScore_by_genes(exp,gene_set)
    rownames(score)=i
    pathway_score=rbind.data.frame(pathway_score,score)
  }
  return(t(pathway_score))
}
ssgase.imm<-read.delim('28_immune_pmid_28052254.txt',sep='\t',header = T)
ssgase.imm=ssgase.imm[,c(1,2)]
colnames(ssgase.imm)[1]='gene'

##开始评分
ss <- lapply(dd,function(x){
   pathway.score(exp = x$d,gene =ssgase.imm )
 })
 
 save(ss,file = "ssGSEA28.RData")
load("ssGSEA28.RData")
#计算Siglec15与28个免疫细胞的相关性
ss.cor <- list()
for (i in names(ss)) {
  # i <- names(ss)[1]
  a<- ss[[i]]
  b<- as.data.frame(t(dd[[i]]$d['CTHRC1',]))[,1]
  c <- Hmisc::rcorr(a,b,type = 'spearman')
  p<- as.data.frame(c$P[29,-29])
  r<- as.data.frame(c$r[29,-29])
  colnames(p) <- 'p'
  colnames(r) <- 'r'
  ss.cor[[i]] <- list(p=p,r=r) 
}

#Fig1F
#
#devtools::install_github("junjunlab/jjPlot")

library(jjPlot)
library(ggnewscale)
library(gtools)

ss.cor.r <- lapply(ss.cor,function(x){
  x$r
})
ss.cor.r <- do.call('rbind',ss.cor.r)
ss.cor.p <- lapply(ss.cor, function(x){
  x$p
})
ss.cor.p <- do.call('rbind',ss.cor.p)
tmp <- cbind.data.frame(ss.cor.r,ss.cor.p)
tmp$Cancer <- as.data.frame(str_split_fixed(rownames(tmp),"\\.",n = Inf))[,1]
tmp$cell <- as.data.frame(str_split_fixed(rownames(tmp),"\\.",n = Inf))[,2]
min(tmp$p[tmp$p!=0])
tmp$p[tmp$p<0.001] <- 0.001
tmp$p[tmp$p>0.05] <- 1
tmp$star <- stars.pval(tmp$p)
tmp$star <- gsub("\\.","",tmp$star)
tmp$p <- -log10(tmp$p)
range(tmp$p)

fig1f <- tmp %>% ggplot(aes(x = cell,y = Cancer)) +
  geom_jjtriangle(aes(fill = r,color='grey'),type = 'ul') +
  scale_fill_gradient2(low = 'blue',mid = 'white',high = 'red',name='Correlation')+
  # new legend
  new_scale_fill() +
  geom_jjtriangle(aes(fill = p,color='grey'),type = 'br') +
  scale_fill_gradient(low = 'white',high = '#99CC33',name='-log10(Pvalue)') +
  geom_text(aes(label=star),angle=90,size=1.6,vjust=1.8,hjust=0.7)+
  coord_fixed()+
  theme(axis.text.x = element_text(angle = 90,hjust = 1))+
  scale_color_manual(values = 'grey')+
  xlab("")+
  ylab("")+
  guides(color='none')
fig1f
ggsave(filename = "./results/fig1f.pdf",width = 6,height = 10,dpi = 300,plot = fig1f)


###########47mm
rm(list = ls())
gc()
#加载数据
#读入表达谱
pan.dat <- fread("../01.data.pre/pancancer/GDC-PANCAN.htseq_fpkm-uq.tsv")
head(pan.dat)[,1:6]
pan.dat <- pan.dat[rowSums(pan.dat[,-1])>0,]

#ID转换
anno <- fread("../01.data.pre/pancancer/gencode.v22.annotation.gene.probeMap")
head(anno)
table(pan.dat$xena_sample%in%anno$id)
pan.dat <- merge(anno[,1:2],pan.dat,by.x='id',by.y='xena_sample')
pan.dat <- as.data.frame(pan.dat[,-1])
head(pan.dat)[,1:6]
pan.dat <- setDT(pan.dat)[,lapply(.SD, mean, na.rm = TRUE), by = gene] %>% column_to_rownames('gene') %>% as.data.frame()

#读取临床数据
phe <- as.data.frame(fread("../01.data.pre/pancancer/GDC-PANCAN.basic_phenotype.tsv.gz"))
head(phe)[,1:6]
table(phe$program)
phe <- phe[phe$program=="TCGA",]
table(phe$sample_type_id)
phe <- phe[phe$sample_type_id==1|phe$sample_type_id==11,] #保留肿瘤和正常样本
table(phe$project_id)
phe <- phe[phe$project_id!="",]
rownames(phe) <-phe$sample

gc()
#
table(colnames(pan.dat)%in%phe$sample)
pan.dat <- pan.dat[,colnames(pan.dat)%in%phe$sample]
head(pan.dat)[,1:6]
phe <- phe[colnames(pan.dat),]
gene <- 'SIGLEC15'
gene.exp <- pan.dat[gene,]
gene.exp <- gene.exp %>% pivot_longer(cols = 1:ncol(gene.exp),names_to = 'Sample',values_to = 'fpkm')
gene.exp <- merge(gene.exp,phe[,c(1,4,5)],by.x = 1,by.y = 1)
colnames(gene.exp)

#Fig S1A
figs1a <- gene.exp %>% ggplot(aes(project_id,fpkm,fill=sample_type))+
  geom_boxplot(outlier.alpha = 0)+theme_classic()+
  theme(axis.title = element_text(size = 15),
        axis.text.x = element_text(angle = 90,size = 11,hjust = 1,color = 'black'),
        axis.text.y = element_text(size = 10,color = 'black'),
        legend.position = 'top',legend.title = element_blank())+
  scale_fill_manual(values = c('#C1292E','#3b9a9c'))+
  xlab('')+
  ylab('Siglec15 mRNA(log2)')+
  stat_compare_means(aes(group=sample_type),method = 'wilcox.test',
                     symnum.args=list(cutpoints = c(0, 0.001, 0.01, 0.05, 1), 
                                      symbols = c("***", "**", "*", "")),
                     label = "p.signif")
figs1a 


#GTEx
load("gtex.RData")
gene <- 'S100A16'
gene.exp <- gtex.exp[gene,]
gene.exp <- gene.exp %>% pivot_longer(cols = 1:ncol(gene.exp),names_to = 'Sample',values_to = 'fpkm')
gene.exp <- merge(gene.exp,gtex.pho[,c(1,4,5,7)],by.x = 1,by.y = 1)
colnames(gene.exp)
table(gene.exp$`_sample_type`)
gene.exp$`_sample_type` <- ifelse(gene.exp$`_sample_type`=="Primary Tumor",'Tumor','Normal')


figs1b <- gene.exp %>% ggplot(aes(`_primary_site`,fpkm,fill=`_sample_type`))+
  geom_boxplot(outlier.alpha = 0)+theme_classic()+
  theme(axis.title = element_text(size = 15),
        axis.text.x = element_text(angle = 90,size = 11,hjust = 1,color = 'black'),
        axis.text.y = element_text(size = 10,color = 'black'),
        legend.position = 'top',legend.title = element_blank())+
  scale_fill_manual(values = c('#C1292E','#3b9a9c'))+
  xlab('')+
  ylab('S100A16 mRNA(log2)')+
  stat_compare_means(aes(group=`_sample_type`),method = 'wilcox.test',
                     symnum.args=list(cutpoints = c(0, 0.001, 0.01, 0.05, 1), 
                                      symbols = c("***", "**", "*", "")),
                     label = "p.signif")
figs1b


#Figs1E
biogps <- as.data.frame(fread("../01.data.pre/BioGPS/NCI60_U133A_20070815.raw.csv"))
biogps <- biogps[,!duplicated(colnames(biogps))]
colnames(biogps)
biogps.gpl <- as.data.frame(fread("../01.data.pre/BioGPS/GPL96-57554.txt"))
colnames(biogps.gpl) <- unname(biogps.gpl[1,])
biogps.gpl <- biogps.gpl[-1,]
colnames(biogps.gpl)
biogps <- merge(biogps.gpl[,c("ID","Gene Symbol")],biogps,by.x=1,by.y=1)
head(biogps)[,1:6]
biogps <- biogps[,-1]
biogps$`Gene Symbol`<- as.data.frame(str_split_fixed(biogps$`Gene Symbol`,"///",n = Inf))[,1]
biogps <- setDT(biogps)[,lapply(.SD, mean, na.rm = TRUE), by = `Gene Symbol`] %>% column_to_rownames('Gene Symbol') %>% as.data.frame()

gene <- 'SIGLEC15'
gene.exp <- as.data.frame(t(biogps[gene,]))
gene.exp$Cell <- rownames(gene.exp)
gene.exp$Cell
cell.select <- c()
gene.exp$SIGLEC15 <- log2(gene.exp$SIGLEC15)
gene.exp <- gene.exp[order(gene.exp$SIGLEC15,decreasing = T),]
gene.exp <- gene.exp[1:which(gene.exp$Cell=='MCF7'),]
gene.exp$color <- ifelse(gene.exp$Cell=="T24",'A','B')
figs1e <- gene.exp %>% ggplot(aes(reorder(Cell,-SIGLEC15),SIGLEC15,color='black',fill=color))+
  geom_bar(stat = 'identity',width = 0.3)+theme_classic()+
  theme(axis.text.x = element_text(angle = 45,size = 13,hjust = 1),axis.title.x =element_text(size = 15,face='bold'),
        axis.title.y = element_text(size = 15,face = 'bold',color ='black'),axis.text = element_text(colour = 'black'),
        legend.position = 'none')+
  ylab('Siglec15 mRNA(log2)')+
  xlab('Cancer cell lines in BioGPS')+
  scale_color_manual(values = 'black')+
  scale_fill_manual(values = c('darkred','grey'))
figs1e

#Figs1G
biogps.normal <- as.data.frame(fread("../01.data.pre/BioGPS/BDS_00013.csv"))
colnames(biogps.normal)[2] <- 'SIGLEC15'
nm <- as.data.frame(str_split_fixed(biogps.normal$Samples,":",n = Inf))
table(nm$V2)
nm$V2[str_detect(nm$V2,'cd4\\+')] <- 'CD4+'
nm$V2[str_detect(nm$V2,'cd8\\+')] <- 'CD8+'
nm$V2[str_detect(nm$V2,'bronchial')] <- 'bronchial'
nm$V2[str_detect(nm$V2,'bladder')] <- 'bladder'
table(nm$V2)
nm$V2[!nm$V2%in%c("bladder","bronchial","CD4+","CD8+")] <- ""
biogps.normal$Samples <- paste(nm[,2],nm[,1],sep = "_")

biogps.normal <- rbind.data.frame(biogps.normal[str_detect(biogps.normal$Samples,"_B_cell"),],
                                  biogps.normal[!str_detect(biogps.normal$Samples,"\\.[0-9]"),])
biogps.normal$Samples <- gsub("\\.[0-9]","",biogps.normal$Samples)
table(biogps.normal$Samples)
biogps.normal <- setDT(biogps.normal)[,lapply(.SD, mean, na.rm = TRUE), by = Samples] %>% as.data.frame()
biogps.normal <- biogps.normal[order(biogps.normal$SIGLEC15,decreasing = T),]
biogps.normal$Samples
biogps.normal <- biogps.normal[c(1,4,5,6,12,7,9,14,15,18,20,24,32),]
biogps.normal$color <- ifelse(biogps.normal$Samples=="bladder_Epithelial_cells",'A','B')

Figs1g <- biogps.normal  %>% ggplot(aes(reorder(Samples,-SIGLEC15),SIGLEC15,color='black',group=1))+
  geom_point(size=3,aes(color=color))+geom_line(color='black')+theme_classic()+
  theme(axis.text.x = element_text(angle = 45,size = 13,hjust = 1),axis.title.x =element_text(size = 15,face='bold'),
        axis.title.y = element_text(size = 15,face = 'bold',color ='black'),axis.text = element_text(colour = 'black'),
        legend.position = 'none')+scale_color_manual(values = c('darkred','black'))+
  ylab('Siglec15 mRNA(log2)')+
  xlab('Normal cells in BioGPS')
Figs1g

#Figs1F 
ccle <- as.data.frame(fread("../01.data.pre/CCLE/Expression_Public_23Q2.csv"))
ccle <- ccle[,-c(1:2,4:8)]
colnames(ccle)[1:6]
# ccle <- setDT(ccle)[,lapply(.SD, mean, na.rm = TRUE), by = lineage_1] %>% column_to_rownames('lineage_1') %>% as.data.frame()
ccle <- as.data.frame(ccle[,c('lineage_1','SIGLEC15')])
colnames(ccle)[1] <- 'cell' 

Figs1f <- ccle %>% ggplot(aes(cell,SIGLEC15,fill=cell))+
  geom_boxplot()+theme_classic()+
  theme(axis.text.x = element_text(angle = 90,size = 13,hjust =1,vjust = 0.5),axis.title.x =element_text(size = 15,face='bold'),
        axis.title.y = element_text(size = 15,face = 'bold',color ='black'),axis.text = element_text(colour = 'black'),
        legend.position = 'none')+
  ylab('Siglec15 mRNA(log2)')+
  xlab('Cancer cell lines in CCLE')

Figs1f
tmp <- ggarrange(figs1e,Figs1g,Figs1f,ncol = 3,widths = c(0.8,0.8,1.1))
Figs1 <- ggarrange(figs1a,figs1b,labels = list('A','B'),nrow = 2,ncol = 1)
Figs1 <- ggarrange(Figs1,tmp,nrow = 2,ncol = 1,heights  = c(3,1))
Figs1
ggsave("results/FigS1.pdf",Figs1,width = 15,height = 13,dpi = 300)
