# Supplementary material for: Single-cell and transcriptome analyses revealed CTHRC1 a potential therapeutic target mediating invasion and tumor microenvironment in TNBC: experimental validation
Source: Front Immunol. 2025 Mar 11;16:1534981. doi: 10.3389/fimmu.2025.1534981 (PMC11933001; doi:10.3389/fimmu.2025.1534981)
Supplement: Supplementary file 1 [file DataSheet1.zip › R.script/03.non_inflamed_TME.R]

setwd('E:\\三阴性乳腺癌\\22.胰腺癌非炎症\\03.non_inflamed_TME')
dir.create("results")
library(data.table)
library(tidyverse)
library(tibble)
library(gtable)
library(grid)
library(ggpubr)
#122.imm.mod
imm.mod <- read.delim("122 immunomodulators.txt")

#dat
load("dd.RData")
blca.dat <- dd[['TCGA-TNBC']]
rm(dd)

group.col <- c('#FFB310','#2b9464')

###########
exp.dat<-c
#Fig 3A
###########
#122immmod exp
exp.dat <- blca.dat$d
tmp <-  exp.dat[imm.mod$Gene,]
CTHRC1.exp <- unlist(exp.dat['CTHRC1',])
anno.col <- data.frame(CTHRC1=ifelse(CTHRC1.exp>median(CTHRC1.exp),'High CTHRC1','Low CTHRC1'))
anno.row <- imm.mod %>% column_to_rownames('Gene')
ano.color <- list(PLVAP=c('High CTHRC1'='#FFB310','Low CTHRC1'='#2b9464'),
                  Type=c('Invasion'='#bc8420'))
anno.row=anno.row[order(anno.row$Type),,drop=F]
tmp <- tmp[,rownames(anno.col)[order(anno.col$CTHRC1)]]
pdf("./results/Fig3aa.pdf",width = 8,height = 15)
pheatmap::pheatmap(as.matrix(tmp[rownames(anno.row),]),
                   cluster_cols = F,cluster_rows = F,show_rownames = T,
                   show_colnames = F,scale = 'row',
                   annotation_row = anno.row,
                   annotation_col = anno.col,annotation_colors = ano.color,
                   breaks = unique(c(seq(-1, 1, length=100))),
                   gaps_col = table(anno.col$CTHRC1)[1],
                   color = colorRampPalette(c('blue','black','yellow'))(100),
                   treeheight_row = 0,annotation_names_row =F)
dev.off()


###########
#Fig 3B
###########
#TIP
# Backgroud JOBS
stepname <- read.delim("TIPstep.txt")
name.color <- rep(c(ggsci::pal_d3('category20')(7)),time=as.numeric(table(stepname$Stepsorder)))
tip.res <- read.delim("ssGSEA.normalized.score.txt",row.names = 1)
tip.res2 <- as.data.frame(t(tip.res))
rownames(tip.res) <- stepname$Stepscontain
group <- data.frame(C1QA=ifelse(C1QA.exp>median(C1QA.exp),'High C1QA','Low C1QA'))
tip.res <- as.data.frame(t(tip.res))
tip.res$group <- group$C1QA
tip.res <- tip.res %>% pivot_longer(cols = -group,names_to = 'Step',values_to = 'score')
tip.res <- merge(tip.res,stepname,by.x = 2,by.y = 1)
tip.res$Step <- factor(tip.res$Step,levels = stepname$Stepscontain)
colnames(tip.res)

fig3b <- tip.res %>% ggplot(aes(Step,score,fill=group))+
  geom_boxplot(alpha=0.5)+theme_classic()+
    theme(axis.title = element_text(size = 15),
          axis.text.x = element_text(angle = 90,size = 13,hjust = 1,colour = name.color),
          axis.text.y = element_text(size = 10),
          legend.position = 'top')+
  scale_fill_manual(values = group.col)+
  xlab('Cancer Immunity Cycle')+
  ylab('Anti-cancer Immunity')+
  stat_compare_means(aes(group=group),method = 'wilcox.test',
                     symnum.args=list(cutpoints = c(0, 0.001, 0.01, 0.05, 1), 
                                      symbols = c("***", "**", "*", "")),
                     label = "p.signif")
fig3b 
ggsave("./results/Fig3bb.pdf",fig3b,width = 14,height = 6,dpi = 300)

###########
#Fig S3C
###########
#7 TME score
#  devtools::install_github("IOBR/IOBR")
library(IOBR)
length(tme_deconvolution_methods)
tme_deconvolution_methods
methods <- tme_deconvolution_methods[c(1:3,5,7,10,11)]

#转TPM
tme.d <- (2^exp.dat)-1
fpkmToTpm <- function(fpkm)
{
  exp(log(fpkm) - log(sum(fpkm)) + log(1e6))
}
tme.d <- apply(tme.d,2,fpkmToTpm)
tme.d <- as.data.frame(log2(tme.d+1))

# TME.ls <- list()
# TME.ls[['cibersort']]<-deconvo_tme(eset = tme.d, method = "cibersort", arrays = FALSE, perm = 200)
# TME.ls[['epic']]<-deconvo_tme(eset = tme.d, method = "epic", arrays = FALSE)
# TME.ls[['mcp']]<-deconvo_tme(eset = tme.d, method = "mcpcounter")
# TME.ls[['xcell']]<-deconvo_tme(eset = tme.d, method = "xcell",arrays = FALSE)
# TME.ls[['estimate']]<-deconvo_tme(eset = tme.d, method = "estimate")
# TME.ls[['timer']]<-deconvo_tme(eset = tme.d, method = "timer", group_list = rep("blca",dim(tme.d)[2]))  ###这里要设置癌症类型
# TME.ls[['quantiseq']]<-deconvo_tme(eset = tme.d, tumor = TRUE, arrays = FALSE, scale_mrna = TRUE, method = "quantiseq")
# save(TME.ls,file = "./results/TME.ls.RData")
load("TME.ls.RData")
tme_combine<- Reduce(function(x, y) merge(x, y,by='ID',all=F),TME.ls) # 使用Reduce()和merge()函数合并列表中的所有数据框
#计算与Siglec15的相关性
load("PAAD_TIL.RData")

TIMER_cell <- data.frame(CD8_T_Cell=tme_combine$T_cell_CD8_TIMER,
                    NK_Cell=NA,
                    Macrophage=tme_combine$Macrophage_TIMER,
                    Th1_Cell=NA,
                    Dendritic_Cell=tme_combine$DC_TIMER)

CIBERSORT_cell <- data.frame(CD8_T_Cell=tme_combine$T_cells_CD8_CIBERSORT,
                             NK_Cell=tme_combine$NK_cells_activated_CIBERSORT,
                             M1=tme_combine$Macrophages_M1_CIBERSORT,
                             M2=tme_combine$Macrophages_M2_CIBERSORT,
                             M0=tme_combine$Macrophages_M0_CIBERSORT,
                             Th1_Cell=NA,
                             Resting_DC=tme_combine$Dendritic_cells_resting_CIBERSORT,
                             Activated_DC=tme_combine$Dendritic_cells_activated_CIBERSORT
                             )
quanTIseq_cell <- data.frame(CD8_T_Cell=tme_combine$T_cells_CD8_quantiseq,
                             NK_Cell=tme_combine$NK_cells_quantiseq,
                             M1=tme_combine$Macrophages_M1_quantiseq,
                             M2=tme_combine$Macrophages_M2_quantiseq,
                             Th1_Cell=NA,
                             Myeloid_DC=tme_combine$Dendritic_cells_quantiseq)

xCell_cell <- data.frame(Tcm_CD8=tme_combine$`CD8+_Tcm_xCell`,
                         Tem_CD8=tme_combine$`CD8+_Tem_xCell`,
                         NK_Cell=tme_combine$NK_cells_xCell,
                         M1=tme_combine$Macrophages_M1_xCell,
                         M2=tme_combine$Macrophages_M2_xCell,
                         M0=tme_combine$Macrophages_xCell,
                         Th1_Cell=tme_combine$Th1_cells_xCell,
                         Plasmacytoid_DC=tme_combine$pDC_xCell,
                         Activated_DC=tme_combine$aDC_xCell,
                         Myeloid_DC=tme_combine$DC_xCell)


MCP_cell <- data.frame(CD8_T_Cell=tme_combine$CD8_T_cells_MCPcounter,
                       NK_Cell=tme_combine$NK_cells_MCPcounter,
                       Macrophage=tme_combine$Monocytic_lineage_MCPcounter, #并没有巨噬细胞，不知道原作者是哪里得到的
                       Th1_Cell=NA,
                       Myeloid_DC=tme_combine$Myeloid_dendritic_cells_MCPcounter)
Cell.ls <- list(TIMER_cell=TIMER_cell,CIBERSORT_cell=CIBERSORT_cell,quanTIseq_cell=quanTIseq_cell,xCell_cell=xCell_cell,MCP_cell=MCP_cell)
#计算这些细胞评分与Siglec15的相关性
tme.d <- tme.d[,tme_combine$ID]
gene <- 'C1QA'
gene.exp <- unname(t(tme.d)[,gene])
library(Hmisc)
Cell.cor <- lapply(Cell.ls, function(x){
  # x <- Cell.ls[[1]]
   cor.res <- lapply(x, function(y){
     rcorr(y,gene.exp,type = 'spearman')
   })
   res <- lapply(cor.res, function(z){
     p <- z$P[1,2]
     r <- z$r[1,2]
     return(list(p=p,r=r))
   })
})

#TISIDB
load("PAAD_TIL.RData")
TISIDB <- as.data.frame(t(TIL))
TISIDB_cell =data.frame(CD8_T_Cell=TISIDB$Act_CD8,
                   Tcm_CD8=TISIDB$Tcm_CD8,
                   Tem_CD8=TISIDB$Tem_CD8,
                   NK_Cell=TISIDB$NK,
                   Macrophage=TISIDB$Macrophage,
                   Th1_Cell=TISIDB$Th1,
                   Activated_DC=TISIDB$Act_DC,
                   Plasmacytoid_DC_DC=TISIDB$pDC)

TISIDB.gene <- fread("C1QA.txt") %>% column_to_rownames('V1') %>% as.data.frame()
TISIDB.gene <- TISIDB.gene[rownames(TISIDB),][,1]
TISIDB.cor <- lapply(TISIDB_cell, function(x){
  # x <- TISIDB_cell[,1]
  cor.res <- rcorr(x,TISIDB.gene)
    p <- cor.res$P[1,2]
    r <- cor.res$r[1,2]
    return(list(p=p,r=r))
})
TISIDB_cell <- TISIDB.cor

#TIP 的免疫细胞评分是从官网上下载的
TIP_cell <- read.delim("CIBER_PAAD_lm14_allsample_Result.txt")
TIP_cell <- TIP_cell[order(TIP_cell$Mixture),]
TIP_cell$Mixture <- str_sub(TIP_cell$Mixture,1,16)
TIP_cell <- TIP_cell[!duplicated(TIP_cell$Mixture),]
rownames(TIP_cell) <- TIP_cell$Mixture
TIP_cell <- TIP_cell[,-1]
TIP_cell<-TIP_cell[tme_combine$ID,]
TIP_cell <- data.frame(CD8_T_Cell=TIP_cell$CD8.Naive,
                       NK_Cell=TIP_cell$NK,
                       Macrophage=NA,
                       Th1_Cell=TIP_cell$Th.cell,
                       Activated_DC=TIP_cell$DC,
                       Plasmacytoid_DC_DC=TIP_cell$pDC)

TIP.cor <- lapply(TIP_cell, function(x){
  # x <- TIP_cell[,1]
  cor.res <- rcorr(x,gene.exp)
  p <- cor.res$P[1,2]
  r <- cor.res$r[1,2]
  return(list(p=p,r=r))
})
TIP_cell <- TIP.cor

Cell.cor <- c(Cell.cor,list(TISIDB_cell=TISIDB_cell),list(TIP_cell=TIP_cell))

#可视化
Cor.dat <- data.frame(matrix(1,ncol = 7,nrow = 5)) #创建一个空表，然后把相关性填进去
colnames(Cor.dat) <- names(Cell.cor)
rownames(Cor.dat) <- c('CD8_T_Cell','NK_Cell','Macrophage','Th1_Cell','Dendritic_Cell')

Cor.dat$TIMER_cell <- unlist(lapply(Cell.cor$TIMER_cell,function(x){
  if(is.na(x$r)){
    r<-'NUll'
  }else if (x$p<0.05) {
    r <- round(x$r,2)
  }else{
    r<-'Not significant'
  }
  }
))

Cor.dat$MCP_cell <- unlist(lapply(Cell.cor$MCP_cell,function(x){
  if(is.na(x$r)){
    r<-'NUll'
  }else if (x$p<0.05) {
    r <- round(x$r,2)
  }else{
    r<-'Not significant'
  }
}
))


CIBERSORT_cell <- unlist(lapply(Cell.cor$CIBERSORT_cell,function(x){
  if(is.na(x$r)){
    r<-'NUll'
  }else if (x$p<0.05) {
    r <- round(x$r,2)
  }else{
    r<-'Not significant'
  }
}
))
Cor.dat$CIBERSORT_cell<- c(CIBERSORT_cell[1:2],paste(names(CIBERSORT_cell)[3:5],CIBERSORT_cell[3:5],sep = ":",collapse = "\n"),
                    CIBERSORT_cell[6],paste(names(CIBERSORT_cell)[7:8],CIBERSORT_cell[7:8],sep = ":",collapse = "\n"))


quanTIseq_cell <- unlist(lapply(Cell.cor$quanTIseq_cell,function(x){
  if(is.na(x$r)){
    r<-'NUll'
  }else if (x$p<0.05) {
    r <- round(x$r,2)
  }else{
    r<-'Not significant'
  }
}
))
Cor.dat$quanTIseq_cell <- c(quanTIseq_cell[1:2],paste(names(quanTIseq_cell)[3:4],quanTIseq_cell[3:4],sep = ":",collapse = "\n"),
  quanTIseq_cell[5:6])


xCell_cell <- unlist(lapply(Cell.cor$xCell_cell,function(x){
  if(is.na(x$r)){
    r<-'NUll'
  }else if (x$p<0.05) {
    r <- round(x$r,2)
  }else{
    r<-'Not significant'
  }
}
))
Cor.dat$xCell_cell <- c(paste(names(xCell_cell)[1:2],xCell_cell[1:2],sep = ":",collapse = "\n"),
                            xCell_cell[3],paste(names(xCell_cell)[4:6],xCell_cell[4:6],sep = ":",collapse = "\n"),
                        xCell_cell[7],paste(names(xCell_cell)[8:10],xCell_cell[8:10],sep = ":",collapse = "\n"))


TISIDB_cell <- unlist(lapply(Cell.cor$TISIDB_cell,function(x){
  if(is.na(x$r)){
    r<-'NUll'
  }else if (x$p<0.05) {
    r <- round(x$r,2)
  }else{
    r<-'Not significant'
  }
}
))
Cor.dat$TISIDB_cell <- c(paste(names(TISIDB_cell)[1:3],TISIDB_cell[1:3],sep = ":",collapse = "\n"),
                        TISIDB_cell[4],TISIDB_cell[5],TISIDB_cell[6],
                        paste(names(TISIDB_cell)[7:8],TISIDB_cell[7:8],sep = ":",collapse = "\n"))


TIP_cell <- unlist(lapply(Cell.cor$TIP_cell,function(x){
  if(is.na(x$r)){
    r<-'NUll'
  }else if (x$p<0.05) {
    r <- round(x$r,2)
  }else{
    r<-'Not significant'
  }
}
))
Cor.dat$TIP_cell <- c(TIP_cell[1:4],paste(names(TIP_cell)[5:6],TIP_cell[5:6],sep = ":",collapse = "\n"))
write.table(Cor.dat,"./results/fig3c.txt",sep = "\t",row.names = T,quote=T) #导出数据用excel作图方便

###########
#Fig 3D
###########
TIICs <- readxl::read_xlsx("Table S5.xlsx")[,1:2]
colnames(TIICs) <- TIICs[1,]
TIICs <- TIICs[-1,]
colnames(TIICs) <- c('Gene','Type')

tmp <-  exp.dat[TIICs$Gene,]
anno.row <- TIICs  %>% column_to_rownames('Gene')
idx <- ggsci::pal_igv()(5)
names(idx) <- unique(anno.row$Type)
ano.color <- list(C1QA=c('High C1QA'='#FFB310','Low C1QA'='#2b9464'),
                  Type=idx)
tmp <- tmp[,rownames(anno.col)[order(anno.col$C1QA)]]

pdf("./results/Fig3DDD.pdf",width = 10,height = 12)
pheatmap::pheatmap(as.matrix(tmp),cluster_cols = F,cluster_rows = F,show_rownames = T,show_colnames = F,scale = 'row',
                           annotation_row = anno.row,annotation_col = anno.col,annotation_colors = ano.color,
                           breaks = unique(c(seq(-1, 1, length=100))),gaps_col = table(anno.col$C1QA)[1],
                           gaps_row = cumsum(table(TIICs$Type)),
                           color = colorRampPalette(c('blue','black','yellow'))(100),treeheight_row = 0,annotation_names_row = F)
dev.off()


###########
#Fig 3E
###########
library(corrplot)
inhibit20 <- readxl::read_excel("Table S6.xlsx")
colnames(inhibit20)<- inhibit20[1,]
inhibit20 <- inhibit20[-1,]

f.r <- c("TIM-3","PD-L1","LAG-3","CTLA-4","PD-1")
t.r <- c('HAVCR2','CD274','LAG3','CTLA4','PDCD1')
inhibit20$`Inhibitory immune checkpoint`<-do::Replace(inhibit20$`Inhibitory immune checkpoint`,pattern = paste(f.r,t.r,sep = ":"))


idx <- inhibit20$`Inhibitory immune checkpoint`
idx <- c(idx,'C1QA')
tmp <- as.data.frame(t(exp.dat[idx,]))
tmp <- cor(tmp,method = 'spearman')

pdf("./results/Fig3e.pdf",width = 12,height = 9.5)
corrplot(tmp,type = 'lower',col = colorRampPalette(c('#1687a7','#266A2E','#f17d80'))(100),tl.col = 'black',
         addCoef.col = "black",number.cex = 0.7)
dev.off()
3
