# Supplementary material for: Single-cell and transcriptome analyses revealed CTHRC1 a potential therapeutic target mediating invasion and tumor microenvironment in TNBC: experimental validation
Source: Front Immunol. 2025 Mar 11;16:1534981. doi: 10.3389/fimmu.2025.1534981 (PMC11933001; doi:10.3389/fimmu.2025.1534981)
Supplement: Supplementary file 1 [file DataSheet1.zip › R.script/04.immFunction.R]

#if (!requireNamespace("BiocManager", quietly = TRUE))
#    install.packages("BiocManager")
#BiocManager::install("limma")

#if (!requireNamespace("BiocManager", quietly = TRUE))
#    install.packages("BiocManager")
#BiocManager::install("GSVA")

#if (!requireNamespace("BiocManager", quietly = TRUE))
#    install.packages("BiocManager")
#BiocManager::install("GSEABase")

#install.packages("ggpubr")
#install.packages("reshape2")


#???Ã°?
library(limma)
library(GSVA)
library(GSEABase)
library(ggpubr)
library(reshape2)

expFile="TCGA.txt"         #?????????Ä¼?
gmtFile="immune.gmt"         #???ß»??????Ä¼?
riskFile="risk.TCGA.txt"     #?????Ä¼?
setwd("D:\\wenzhnag\\ganai\\2.NeiPi\\4.gongneng\\3.ssGSEA")     #???Ã¹???Ä¿Â¼

#??È¡?????????Ä¼????????????Ä¼?????
rt=read.table(expFile, header=T, sep="\t", check.names=F)
rt=as.matrix(rt)
rownames(rt)=rt[,1]
exp=rt[,2:ncol(rt)]
dimnames=list(rownames(exp),colnames(exp))
mat=matrix(as.numeric(as.matrix(exp)),nrow=nrow(exp),dimnames=dimnames)
mat=avereps(mat)
mat=mat[rowMeans(mat)>0,]
mat<-na.omit(mat)	
#??È¡???ß»??????Ä¼?
geneSet=getGmt(gmtFile, geneIdType=SymbolIdentifier())
	
#ssgsea????
ssgseaScore=gsva(mat, geneSet, method='ssgsea', kcdf='Gaussian', abs.ranking=TRUE)
#???????Ö½???????
normalize=function(x){
	return((x-min(x))/(max(x)-min(x)))}
#?????????Ø¹??ÜµÄ´??Ö½??Ð½???
data=normalize(ssgseaScore)
ssgseaOut=rbind(id=colnames(data), data)
write.table(ssgseaOut, file="immFunScore.txt", sep="\t", quote=F, col.names=F)

#È¥????????Æ·
group=sapply(strsplit(colnames(data),"\\-"), "[", 4)
group=sapply(strsplit(group,""), "[", 1)
group=gsub("2", "1", group)
data=t(data[,group==0])
rownames(data)=gsub("(.*?)\\-(.*?)\\-(.*?)\\-(.*?)\\-.*", "\\1\\-\\2\\-\\3", rownames(data))
data=avereps(data)
	
#??È¡?????Ä¼?
risk=read.table(riskFile, header=T, sep="\t", check.names=F, row.names=1)
	
#?Ï²?????
sameSample=intersect(row.names(data),row.names(risk))
data=data[sameSample,,drop=F]
risk=risk[sameSample,"Risk",drop=F]
rt1=cbind(data, risk)

#??????×ª????????Í¼?????Ä¼?
data=melt(rt1,id.vars=c("Risk"))
colnames(data)=c("Risk","Type","Score")
data$Risk=factor(data$Risk, levels=c("low","high"))

#????????Í¼
p=ggboxplot(data, x="Type", y="Score", fill = "Risk",
     notch=T, outlier.shape = NA,
     xlab="",ylab="Score",add = "none", palette=c("blue","red") )
p=p+rotate_x_text(50)
p1=p+stat_compare_means(aes(group=Risk),symnum.args=list(cutpoints = c(0, 0.001, 0.01, 0.05, 1), symbols = c("***", "**", "*", "")),label = "p.signif")

#????Í¼??
pdf(file="immFunction.pdf", width=8, height=6)
print(p1)
dev.off()


######??????Ñ§??: https://www.biowolf.cn/
######?Î³?Á´??1: https://shop119322454.taobao.com
######?Î³?Á´??2: https://ke.biowolf.cn
######?Î³?Á´??3: https://ke.biowolf.cn/mobile
######?â¿¡??Ê¦????: seqbio@foxmail.com
######?â¿¡??Ê¦Î¢??: eduBio
