# Supplementary material for: Single-cell and transcriptome analyses revealed CTHRC1 a potential therapeutic target mediating invasion and tumor microenvironment in TNBC: experimental validation
Source: Front Immunol. 2025 Mar 11;16:1534981. doi: 10.3389/fimmu.2025.1534981 (PMC11933001; doi:10.3389/fimmu.2025.1534981)
Supplement: Supplementary file 1 [file DataSheet1.zip › R.script/singlecell.R]

library(devtools)
library(hdf5r)
library(Seurat)
library(tidyverse)
library(dplyr)
library(patchwork)
library(harmony)
setwd("D:\\Wenzhangchuci\\19.胰腺癌\\22.Panc\\1.Tumours\\第一步") 
scRNA.1=Read10X("GSM6567157/")
scRNA.2=Read10X("GSM6567159/")
scRNA.3=Read10X("GSM6567160/")
scRNA.4=Read10X("GSM6567161/")
scRNA.5=Read10X("GSM6567163/")
scRNA.6=Read10X("GSM6567164/")


scRNA.1 = CreateSeuratObject(scRNA.1 ,project="GSM6567157",min.cells = 3, min.features = 300)
scRNA.2 = CreateSeuratObject(scRNA.2 ,project="GSM6567159",min.cells = 3, min.features = 300)
scRNA.3 = CreateSeuratObject(scRNA.3 ,project="GSM6567160",min.cells = 3, min.features = 300)
scRNA.4 = CreateSeuratObject(scRNA.4 ,project="GSM6567161",min.cells = 3, min.features = 300)
scRNA.5 = CreateSeuratObject(scRNA.5 ,project="GSM6567163",min.cells = 3, min.features = 300)
scRNA.6 = CreateSeuratObject(scRNA.6 ,project="GSM6567164",min.cells = 3, min.features = 300)


scRNA.1[["percent.mt"]] <- PercentageFeatureSet(scRNA.1, pattern = "^MT-")
scRNA.2[["percent.mt"]] <- PercentageFeatureSet(scRNA.2, pattern = "^MT-")
scRNA.3[["percent.mt"]] <- PercentageFeatureSet(scRNA.3, pattern = "^MT-")
scRNA.4[["percent.mt"]] <- PercentageFeatureSet(scRNA.4, pattern = "^MT-")
scRNA.5[["percent.mt"]] <- PercentageFeatureSet(scRNA.5, pattern = "^MT-")
scRNA.6[["percent.mt"]] <- PercentageFeatureSet(scRNA.6, pattern = "^MT-")

HB.genes <- c("HBA1","HBA2","HBB","HBD","HBE1","HBG1","HBG2","HBM","HBQ1","HBZ")
HB_m <- match(HB.genes, rownames(scRNA.1@assays$RNA)) 
HB.genes <- rownames(scRNA.1@assays$RNA)[HB_m] 
HB.genes <- HB.genes[!is.na(HB.genes)] 
scRNA.1[["percent.HB"]]<-PercentageFeatureSet(scRNA.1, features=HB.genes) 
col.num <- length(levels(scRNA.1@active.ident))


HB.genes <- c("HBA1","HBA2","HBB","HBD","HBE1","HBG1","HBG2","HBM","HBQ1","HBZ")
HB_m <- match(HB.genes, rownames(scRNA.2@assays$RNA)) 
HB.genes <- rownames(scRNA.2@assays$RNA)[HB_m] 
HB.genes <- HB.genes[!is.na(HB.genes)] 
scRNA.2[["percent.HB"]]<-PercentageFeatureSet(scRNA.2, features=HB.genes) 
col.num <- length(levels(scRNA.2@active.ident))


HB.genes <- c("HBA1","HBA2","HBB","HBD","HBE1","HBG1","HBG2","HBM","HBQ1","HBZ")
HB_m <- match(HB.genes, rownames(scRNA.3@assays$RNA)) 
HB.genes <- rownames(scRNA.3@assays$RNA)[HB_m] 
HB.genes <- HB.genes[!is.na(HB.genes)] 
scRNA.3[["percent.HB"]]<-PercentageFeatureSet(scRNA.3, features=HB.genes) 
col.num <- length(levels(scRNA.3@active.ident))


HB.genes <- c("HBA1","HBA2","HBB","HBD","HBE1","HBG1","HBG2","HBM","HBQ1","HBZ")
HB_m <- match(HB.genes, rownames(scRNA.4@assays$RNA)) 
HB.genes <- rownames(scRNA.4@assays$RNA)[HB_m] 
HB.genes <- HB.genes[!is.na(HB.genes)] 
scRNA.4[["percent.HB"]]<-PercentageFeatureSet(scRNA.4, features=HB.genes) 
col.num <- length(levels(scRNA.4@active.ident))

HB.genes <- c("HBA1","HBA2","HBB","HBD","HBE1","HBG1","HBG2","HBM","HBQ1","HBZ")
HB_m <- match(HB.genes, rownames(scRNA.5@assays$RNA)) 
HB.genes <- rownames(scRNA.5@assays$RNA)[HB_m] 
HB.genes <- HB.genes[!is.na(HB.genes)] 
scRNA.5[["percent.HB"]]<-PercentageFeatureSet(scRNA.5, features=HB.genes) 
col.num <- length(levels(scRNA.5@active.ident))

HB.genes <- c("HBA1","HBA2","HBB","HBD","HBE1","HBG1","HBG2","HBM","HBQ1","HBZ")
HB_m <- match(HB.genes, rownames(scRNA.6@assays$RNA)) 
HB.genes <- rownames(scRNA.6@assays$RNA)[HB_m] 
HB.genes <- HB.genes[!is.na(HB.genes)] 
scRNA.6[["percent.HB"]]<-PercentageFeatureSet(scRNA.6, features=HB.genes) 
col.num <- length(levels(scRNA.6@active.ident))


violin <- VlnPlot(scRNA.1,
                  features = c("nFeature_RNA", "nCount_RNA", "percent.mt","percent.HB"), 
                  cols =rainbow(col.num), 
                  pt.size = 0.01, #不需要显示点，可以设置pt.size = 0
                  ncol = 4) + 
  theme(axis.title.x=element_blank(), axis.text.x=element_blank(), axis.ticks.x=element_blank()) 
###把图片画到画板上面
violin

violin <- VlnPlot(scRNA.2,
                  features = c("nFeature_RNA", "nCount_RNA", "percent.mt","percent.HB"), 
                  cols =rainbow(col.num), 
                  pt.size = 0.01, #不需要显示点，可以设置pt.size = 0
                  ncol = 4) + 
  theme(axis.title.x=element_blank(), axis.text.x=element_blank(), axis.ticks.x=element_blank()) 
###把图片画到画板上面
violin

violin <- VlnPlot(scRNA.3,
                  features = c("nFeature_RNA", "nCount_RNA", "percent.mt","percent.HB"), 
                  cols =rainbow(col.num), 
                  pt.size = 0.01, #不需要显示点，可以设置pt.size = 0
                  ncol = 4) + 
  theme(axis.title.x=element_blank(), axis.text.x=element_blank(), axis.ticks.x=element_blank()) 
###把图片画到画板上面
violin

scRNA.11 <- subset(scRNA.1, subset = nFeature_RNA > 300& nFeature_RNA < 10000 & percent.mt < 6 & percent.HB < 3 & nCount_RNA < 20000)
scRNA.1
scRNA.11

scRNA.22 <- subset(scRNA.2, subset = nFeature_RNA > 300& nFeature_RNA < 10000 & percent.mt <6 & percent.HB < 4 & nCount_RNA < 20000)

scRNA.33 <- subset(scRNA.3, subset = nFeature_RNA > 300& nFeature_RNA < 10000 & percent.mt < 6 & percent.HB < 4 & nCount_RNA < 20000)

scRNA.44 <- subset(scRNA.4, subset = nFeature_RNA > 300& nFeature_RNA < 10000 & percent.mt < 6 & percent.HB < 4 & nCount_RNA < 20000)

scRNA.55 <- subset(scRNA.5, subset = nFeature_RNA > 300& nFeature_RNA < 10000 & percent.mt < 6 & percent.HB < 4 & nCount_RNA < 20000)

scRNA.66 <- subset(scRNA.6, subset = nFeature_RNA > 300& nFeature_RNA < 10000 & percent.mt < 6 & percent.HB < 4 & nCount_RNA < 20000)


scRNA_harmony <- merge(scRNA.11, y=c(scRNA.22,scRNA.33,scRNA.44,scRNA.55,scRNA.66))


scRNA_harmony <- NormalizeData(scRNA_harmony) %>% FindVariableFeatures() %>% ScaleData() %>% RunPCA(verbose=FALSE)


system.time({scRNA_harmony <- RunHarmony(scRNA_harmony, group.by.vars = "orig.ident")})


###一定要指定harmony
scRNA_harmony <- FindNeighbors(scRNA_harmony, reduction = "harmony", dims = 1:25) %>% FindClusters(resolution = 2.5)


#save(scRNA_harmony,file = "scRNA_harmony.rdata")
#######UMAP降维,
scRNA_harmony<- RunUMAP(scRNA_harmony, reduction = "harmony", dims = 1:25)

#######TSNE降维,运行时间久
##scRNA_harmony <- RunTSNE(scRNA_harmony, reduction = "harmony", dims = 1:15)


plot1 =DimPlot(scRNA_harmony, reduction = "umap",label = T) 
plot2 = DimPlot(scRNA_harmony, reduction = "umap", group.by='orig.ident') 
#combinate
plotc <- plot1+plot2
plotc


save(scRNA_harmony,file = "scRNA_harmony_UMAP.rdata")
#load("scRNA_harmony_ZHUSHIHOU.rdata")
library(SingleR)
##把师傅给你的百度云打开 下载其中的人的数据库，因为你们没有vpn，所以singler的数据库没法下载
###下载好数据库后，把ref_Human_all.Rdata加载到环境中，这样算是对数据库的加载，就可以按照singler的算法来对细胞亚群进行定义了。
load("ref_Human_all.RData")
###我们可以看到在环境中多了一个叫ref_Human_all的文件 大小为113mb  这个就是数据库
####然后我们把环境中的ref_Human_all赋值与refdata
refdata <- ref_Human_all
###把rna的转录表达数据提取
testdata <- GetAssayData(scRNA_harmony, slot="data")
###把scRNA数据中的seurat_clusters提取出来，注意这里是因子类型的
clusters <- scRNA_harmony@meta.data$seurat_clusters
#######开始注释
###开始用singler分析
cellpred <- SingleR(test = testdata, ref = refdata, labels = refdata$label.main, 
                    method = "cluster", clusters = clusters, 
                    assay.type.test = "logcounts", assay.type.ref = "logcounts")

plotScoreHeatmap(cellpred )########Singer注释评价指标
###制作细胞类型的注释文件
celltype = data.frame(ClusterID=rownames(cellpred), celltype=cellpred$labels, stringsAsFactors = FALSE)
###保存一下
write.csv(celltype,"celltype_singleR.csv",row.names = FALSE)

##把singler的注释写到metadata中 有两种方法
###方法一
scRNA_harmony@meta.data$celltype = "NA"
for(i in 1:nrow(celltype)){
  scRNA_harmony@meta.data[which(scRNA_harmony@meta.data$seurat_clusters == celltype$ClusterID[i]),'celltype'] <- celltype$celltype[i]}
###因为我把singler的注释加载到metadata中时候，命名的名字叫celltype，所以画图时候，group.by="celltype"
DimPlot(scRNA_harmony, group.by="celltype", label=T, label.size=5)


##################重新写入新定义的细胞类型#############
celltype<-read.csv('celltype_singleR.csv',header = T)

scRNA_harmony@meta.data$celltype = "NA"
for(i in 1:nrow(celltype)){
  scRNA_harmony@meta.data[which(scRNA_harmony@meta.data$seurat_clusters == celltype$ClusterID[i]),'celltype'] <- celltype$celltype[i]}
###因为我把singler的注释加载到metadata中时候，命名的名字叫celltype，所以画图时候，group.by="celltype"
DimPlot(scRNA_harmony, group.by="celltype", label=T, label.size=5)
DimPlot(scRNA_harmony)
####内皮细胞vWF VWF
DotPlot(scRNA_harmony, features = c("ENG","VWF","PECAM1"))
#####胆管细胞
DotPlot(scRNA_harmony, features = c("FYXD2","TM4FS4","ANXA4"))
#####癌细胞
DotPlot(scRNA_harmony, features = c("EPCAM","epCAM"))
DotPlot(scRNA_harmony, features = c("CAPS","SNTN"))
(CAPS, SNTN)
#####肝细胞
DotPlot(scRNA_harmony, features = c("APOC3","FABP1","APOA1"))
###B细胞   and 
DotPlot(scRNA_harmony, features = c("MS4A1","CD79A"))
###T细胞   and 
DotPlot(scRNA_harmony, features = c("CD2","CD3D","CD3E"))
###NK细胞   and 
DotPlot(scRNA_harmony, features = c("CD7","FGFBP2","KLRF1"))
###巨噬细胞
DotPlot(scRNA_harmony, features = c("CD14"))
###树突状细胞
DotPlot(scRNA_harmony, features = c("CLEC9A","CD1C"))
###fibroblasts
DotPlot(scRNA_harmony, features = c(" ACTA2","COL1A2"))
## 查看每一类有多少个细胞
table(scRNA_harmony@meta.data$seurat_clusters)


FeaturePlot(scRNA_harmony,features = "LDB2",reduction = "umap",pt.size = 1)+
  scale_x_continuous("")+scale_y_continuous("")+
  theme_bw()+ #改变ggplot2的主题
  theme( #进一步修改主题
    panel.grid.major = element_blank(),panel.grid.minor = element_blank(), #去掉背景线
    axis.ticks = element_blank(),axis.text = element_blank(), #去掉坐标轴刻度和数字
    legend.position = "none", #去掉图例
    plot.title = element_text(hjust = 0.5,size=14) #改变标题位置和字体大小
  )

####用ggplot2画

mat1=as.data.frame(scRNA_harmony[["RNA"]]@data["LDB2",])
colnames(mat1)="exp"
mat2=Embeddings(scRNA_harmony,"umap")
mat3=merge(mat2,mat1,by="row.names")


mat3%>%ggplot(aes(UMAP_1,UMAP_2))+geom_point(aes(color=exp))+
  scale_color_gradient(low = "grey",high = "purple")+theme_bw()
##用ggplot2的好处就是图形修改很方便 


save(scRNA_harmony,file="scRNA_singer.Rdata")

setwd("D:\\Wenzhangchuci\\18.S10A16\\20.singlecell\\2.Panc\\1.Tumours\\第一步")
load("scRNA_singer.Rdata")
BiocManager::install("monocle")
library(monocle)
library(SingleR)
library(dplyr)
library(Seurat)
library(tidyverse)
library(patchwork)
scRNA.Osteoclastic=subset(scRNA_harmony,ident=c(2,3,12,22,30,32,35))
data <- as(as.matrix(scRNA.Osteoclastic@assays$RNA@counts), 'sparseMatrix')
pd <- new('AnnotatedDataFrame', data = scRNA.Osteoclastic@meta.data)
fData <- data.frame(gene_short_name = row.names(data), row.names = row.names(data))
fd <- new('AnnotatedDataFrame', data = fData)
monocle_cds <- newCellDataSet(data,
                              phenoData = pd,
                              featureData = fd,
                              lowerDetectionLimit = 0.5,
                              expressionFamily = negbinomial.size())  ###根据数据类型选择合适的函数


monocle_cds <- estimateSizeFactors(monocle_cds)
monocle_cds <- estimateDispersions(monocle_cds)

monocle_cds <- detectGenes(monocle_cds, min_expr = 0.1)
print(head(fData(monocle_cds)))

HSMM=monocle_cds
disp_table <- dispersionTable(HSMM)
disp.genes <- subset(disp_table, mean_expression >= 0.1 & dispersion_empirical >= 1 * dispersion_fit)$gene_id
HSMM <- setOrderingFilter(HSMM, disp.genes)
plot_ordering_genes(HSMM)


HSMM <- reduceDimension(HSMM, max_components = 2,
                        method = 'DDRTree')

projection<-as.matrix(projection)
trace('project2MST', edit = T, where = asNamespace("monocle"))
HSMM <- orderCells(HSMM)
plot_cell_trajectory(HSMM, color_by = "seurat_clusters")


plot_cell_trajectory(HSMM, color_by = "State")

plot_cell_trajectory(HSMM, color_by = "Pseudotime")

plot_cell_trajectory(HSMM, color_by = "celltype")

plot_cell_trajectory(HSMM, color_by = "State") +
  facet_wrap(~State, nrow = 1)


blast_genes <- row.names(subset(fData(HSMM),
                                gene_short_name %in% c("SPP1", "ALDH2","SLC16A3","S100A10","ETS2","APLP2","ATP6V0B","TPP1")))
plot_genes_jitter(HSMM[blast_genes,],
                  grouping = "State",
                  min_expr = 0.1)

DotPlot(scRNA_harmony, features = c("SPP1", "ALDH2","SLC16A3","S100A10","ETS2","APLP2","ATP6V0B","TPP1"))

HSMM_expressed_genes <-  row.names(subset(fData(HSMM),
                                          num_cells_expressed >= 10))
HSMM_filtered <- HSMM[HSMM_expressed_genes,]
my_genes <- row.names(subset(fData(HSMM_filtered),
                             gene_short_name %in% c("S100A16")))
cds_subset <- HSMM_filtered[my_genes,]
plot_genes_in_pseudotime(cds_subset, color_by = "seurat_clusters")


plot_genes_in_pseudotime(cds_subset, color_by =  "State")


marker_genes <- row.names(subset(fData(HSMM),
                                 gene_short_name %in% c("ABCA1",
                                                        "ABI1",
                                                        "ACVR1B",
                                                        "ACVR2A",
                                                        "ADGRE1",
                                                        "ADM",
                                                        "ADORA2B",
                                                        "ADRM1",
                                                        "AHR",
                                                        "APLNR",
                                                        "AQP9",
                                                        "ATP2A2",
                                                        "ATP2B1",
                                                        "ATP2C1",
                                                        "AXL",
                                                        "BDKRB1",
                                                        "BEST1",
                                                        "BST2",
                                                        "BTG2",
                                                        "C3AR1",
                                                        "C5AR1",
                                                        "CALCRL",
                                                        "CCL17",
                                                        "CCL2",
                                                        "CCL20",
                                                        "CCL22",
                                                        "CCL24",
                                                        "CCL5",
                                                        "CCL7",
                                                        "CCR7",
                                                        "CCRL2",
                                                        "CD14",
                                                        "CD40",
                                                        "CD48",
                                                        "CD55",
                                                        "CD69",
                                                        "CD70",
                                                        "CD82",
                                                        "CDKN1A",
                                                        "CHST2",
                                                        "CLEC5A",
                                                        "CMKLR1",
                                                        "CSF1",
                                                        "CSF3",
                                                        "CSF3R",
                                                        "CX3CL1",
                                                        "CXCL10",
                                                        "CXCL11",
                                                        "CXCL6",
                                                        "CXCL8",
                                                        "CXCL9",
                                                        "CXCR6",
                                                        "CYBB",
                                                        "DCBLD2",
                                                        "EBI3",
                                                        "EDN1",
                                                        "EIF2AK2",
                                                        "EMP3",
                                                        "EREG",
                                                        "F3",
                                                        "FFAR2",
                                                        "FPR1",
                                                        "FZD5",
                                                        "GABBR1",
                                                        "GCH1",
                                                        "GNA15",
                                                        "GNAI3",
                                                        "GP1BA",
                                                        "GPC3",
                                                        "GPR132",
                                                        "GPR183",
                                                        "HAS2",
                                                        "HBEGF",
                                                        "HIF1A",
                                                        "HPN",
                                                        "HRH1",
                                                        "ICAM1",
                                                        "ICAM4",
                                                        "ICOSLG",
                                                        "IFITM1",
                                                        "IFNAR1",
                                                        "IFNGR2",
                                                        "IL10",
                                                        "IL10RA",
                                                        "IL12B",
                                                        "IL15",
                                                        "IL15RA",
                                                        "IL18",
                                                        "IL18R1",
                                                        "IL18RAP",
                                                        "IL1A",
                                                        "IL1B",
                                                        "IL1R1",
                                                        "IL2RB",
                                                        "IL4R",
                                                        "IL6",
                                                        "IL7R",
                                                        "INHBA",
                                                        "IRAK2",
                                                        "IRF1",
                                                        "IRF7",
                                                        "ITGA5",
                                                        "ITGB3",
                                                        "ITGB8",
                                                        "KCNA3",
                                                        "KCNJ2",
                                                        "KCNMB2",
                                                        "KIF1B",
                                                        "KLF6",
                                                        "LAMP3",
                                                        "LCK",
                                                        "LCP2",
                                                        "LDLR",
                                                        "LIF",
                                                        "LPAR1",
                                                        "LTA",
                                                        "LY6E",
                                                        "LYN",
                                                        "MARCO",
                                                        "MEFV",
                                                        "MEP1A",
                                                        "MET",
                                                        "MMP14",
                                                        "MSR1",
                                                        "MXD1",
                                                        "MYC",
                                                        "NAMPT",
                                                        "NDP",
                                                        "NFKB1",
                                                        "NFKBIA",
                                                        "NLRP3",
                                                        "NMI",
                                                        "NMUR1",
                                                        "NOD2",
                                                        "NPFFR2",
                                                        "OLR1",
                                                        "OPRK1",
                                                        "OSM",
                                                        "OSMR",
                                                        "P2RX4",
                                                        "P2RX7",
                                                        "P2RY2",
                                                        "PCDH7",
                                                        "PDE4B",
                                                        "PDPN",
                                                        "PIK3R5",
                                                        "PLAUR",
                                                        "PROK2",
                                                        "PSEN1",
                                                        "PTAFR",
                                                        "PTGER2",
                                                        "PTGER4",
                                                        "PTGIR",
                                                        "PTPRE",
                                                        "PVR",
                                                        "RAF1",
                                                        "RASGRP1",
                                                        "RELA",
                                                        "RGS1",
                                                        "RGS16",
                                                        "RHOG",
                                                        "RIPK2",
                                                        "RNF144B",
                                                        "ROS1",
                                                        "RTP4",
                                                        "SCARF1",
                                                        "SCN1B",
                                                        "SELE",
                                                        "SELENOS",
                                                        "SELL",
                                                        "SEMA4D",
                                                        "SERPINE1",
                                                        "SGMS2",
                                                        "SLAMF1",
                                                        "SLC11A2",
                                                        "SLC1A2",
                                                        "SLC28A2",
                                                        "SLC31A1",
                                                        "SLC31A2",
                                                        "SLC4A4",
                                                        "SLC7A1",
                                                        "SLC7A2",
                                                        "SPHK1",
                                                        "SRI",
                                                        "STAB1",
                                                        "TACR1",
                                                        "TACR3",
                                                        "TAPBP",
                                                        "TIMP1",
                                                        "TLR1",
                                                        "TLR2",
                                                        "TLR3",
                                                        "TNFAIP6",
                                                        "TNFRSF1B",
                                                        "TNFRSF9",
                                                        "TNFSF10",
                                                        "TNFSF15",
                                                        "TNFSF9",
                                                        "TPBG",
                                                        "VIP"
                                                        
                                                        
                                                        
                                                        
                                                        
                                                        
                                                        
                                                        
                                                        
                                                        
                                                        
                                 )))

diff_test_res <- differentialGeneTest(HSMM[marker_genes,],
                                      fullModelFormulaStr = "~sm.ns(Pseudotime)")
sig_gene_names <- row.names(subset(diff_test_res, qval < 0.1))
plot_pseudotime_heatmap(HSMM[1:60,],
                        num_clusters = 4,
                        cores = 2,
                        show_rownames = T)

plot_pseudotime_heatmap(HSMM[sig_gene_names,],
                        num_clusters = 4,
                        cores = 1,
                        show_rownames = T)


HB_m=na.omit(HB_m)


plot_cell_trajectory(HSMM, color_by = "State")


BEAM_res <- BEAM(HSMM, branch_point = 1, cores = 7)
BEAM_res <- BEAM_res[order(BEAM_res$qval),]
BEAM_res <- BEAM_res[,c("gene_short_name", "pval", "qval")]
plot_genes_branched_heatmap(HSMM[row.names(subset(BEAM_res,
                                                  qval < 1e-10)),],
                            branch_point = 1,
                            num_clusters = 4,
                            cores = 1,
                            use_gene_short_name = T,
                            show_rownames = T)


genes <- row.names(subset(fData(HSMM),
                          gene_short_name %in% c( "MEF2C", "CCNB2", "TNNT1")))

plot_genes_branched_pseudotime(HSMM[genes,],
                               branch_point = 1,
                               color_by = "State",
                               ncol = 1)


######################maker基因展示###############
##系统报错改为英文
Sys.setenv(LANGUAGE = "en")
##禁止转化为因子
options(stringsAsFactors = FALSE)
##清空环境
rm(list=ls())

###加载所需要的包
library(Seurat)
library(tidyverse)
library(dplyr)
library(patchwork)
library(harmony)
library(cowplot)


setwd("C:/shangke/lession14/")
load("scRNA1.Rdata")

Idents(scRNA1)="celltype"
marker=FindAllMarkers(scRNA1)
setwd("C:/shangke/lession15/")
write.csv(marker,file = "marker.csv")

top10 <-  marker  %>% group_by(cluster) %>% top_n(n = 10, wt = avg_log2FC)

DimPlot(scRNA1, reduction = "tsne", group.by = "celltype", pt.size=1)+theme(
  axis.line = element_blank(),
  axis.ticks = element_blank(),axis.text = element_blank()
)

################################################################################


FeaturePlot(scRNA_harmony,features = "S100A16",reduction = "umap",pt.size = 1)+
  scale_x_continuous("")+scale_y_continuous("")+
  theme_bw()+ #改变ggplot2的主题
  theme( #进一步修改主题
    panel.grid.major = element_blank(),panel.grid.minor = element_blank(), #去掉背景线
    axis.ticks = element_blank(),axis.text = element_blank(), #去掉坐标轴刻度和数字
    legend.position = "none", #去掉图例
    plot.title = element_text(hjust = 0.5,size=14) #改变标题位置和字体大小
  )

####用ggplot2画

mat1=as.data.frame(scRNA_harmony[["RNA"]]@data["S100A16",])
colnames(mat1)="exp"
mat2=Embeddings(scRNA_harmony,"umap")
mat3=merge(mat2,mat1,by="row.names")


mat3%>%ggplot(aes(UMAP_1,UMAP_2))+geom_point(aes(color=exp))+
  scale_color_gradient(low = "grey",high = "purple")+theme_bw()
##用ggplot2的好处就是图形修改很方便 
