# Supplementary material for: Single-cell and transcriptome analyses revealed CTHRC1 a potential therapeutic target mediating invasion and tumor microenvironment in TNBC: experimental validation
Source: Front Immunol. 2025 Mar 11;16:1534981. doi: 10.3389/fimmu.2025.1534981 (PMC11933001; doi:10.3389/fimmu.2025.1534981)
Supplement: Supplementary file 2 [file DataSheet2.zip]

Archive with 10 entries (9 files):
- Raw data/
- Raw data/celltype_singleR-1.csv
- Raw data/celltype_singleR-2.csv
- Raw data/CIBERSORT.csv
- Raw data/clinical.xls
- Raw data/estimate.csv
- Raw data/gsva_res.csv
- Raw data/High-Invation.csv
- Raw data/Low-Invation.csv
- Raw data/TIDE.score.csv
