# Supplementary material for: Single-cell and transcriptome analyses revealed CTHRC1 a potential therapeutic target mediating invasion and tumor microenvironment in TNBC: experimental validation
Source: Front Immunol. 2025 Mar 11;16:1534981. doi: 10.3389/fimmu.2025.1534981 (PMC11933001; doi:10.3389/fimmu.2025.1534981)
Supplement: Supplementary file 2 [file DataSheet2.zip › Raw data/celltype_singleR-1.csv]

ClusterID	celltype
0	TAPs
1	TAPs
2	TAPs
3	T_cells
4	T_cells
5	Macrophage
6	TAPs
7	TAPs
8	TAPs
9	CAFs
10	B_cell
11	B_cell
12	CAFs
13	TAPs
14	CMP
15	TANs
16	T_cells
