# Supplementary material for: Single-cell and transcriptome analyses revealed CTHRC1 a potential therapeutic target mediating invasion and tumor microenvironment in TNBC: experimental validation
Source: Front Immunol. 2025 Mar 11;16:1534981. doi: 10.3389/fimmu.2025.1534981 (PMC11933001; doi:10.3389/fimmu.2025.1534981)
Supplement: Supplementary file 2 [file DataSheet2.zip › Raw data/celltype_singleR-2.csv]

ClusterID	celltype
0	B
1	B
2	T_cells
3	T_cells
4	B
5	T_cells
6	B_cells
7	B_cells
8	B
9	T_cells
10	NK_cells
11	B
12	T_cells
13	BCSC
14	TANs
15	B
16	B_cells
17	B
18	T_cells
19	B
20	T_cells
21	B
22	B_cells
23	BCSC
24	B_cells
25	B
