# Supplementary material for: Single-cell and transcriptome analyses revealed CTHRC1 a potential therapeutic target mediating invasion and tumor microenvironment in TNBC: experimental validation
Source: Front Immunol. 2025 Mar 11;16:1534981. doi: 10.3389/fimmu.2025.1534981 (PMC11933001; doi:10.3389/fimmu.2025.1534981)
Supplement: Supplementary file 2 [file DataSheet2.zip › Raw data/CIBERSORT.csv]

	ID	CTHRC1	Group	FUCA2	GCLC	B cells naive	B cells memory	Plasma cells	T cells CD8	T cells CD4 naive	T cells CD4 memory resting	T cells CD4 memory activated	T cells follicular helper	T cells regulatory (Tregs)	T cells gamma delta	NK cells resting	NK cells activated	Monocytes	Macrophages M0	Macrophages M1	Macrophages M2	Dendritic cells resting	Dendritic cells activated	Mast cells resting	Mast cells activated	Eosinophils	Neutrophils	P-value	Correlation	RMSE
1	TCGA.A1.A0SK.01A	3.993149	Low	18.30188002	16.55421421	0	0.0493424719332312	0.0219276086300946	0.137135814010776	0	0.185413208487072	0	0.126823692342603	0.0226387129218724	0	0	0	0	0.384440696720471	0.0159626924013339	0	0	0	0.0275799447232505	0	0.0287351578292947	0	0.13	0.0779928203043227	1.08096151160381
2	TCGA.A1.A0SO.01A	5.234685	Low	18.41661483	17.33870087	0.0946573798123887	0	0.0428661767356608	0.0625900677661202	0	0.22202345492167	0.0122535071467067	0.0879309396707098	0.00353099792630229	0	0	0.00352254833549625	0	0.224822949067863	0.103232524561618	0.121139419559772	0	0	0.0214300344956927	0	0	0	0.031	0.182995353816494	1.01642170668627
3	TCGA.A1.A0SP.01A	6.360631	High	19.91620746	16.34190633	0.0596817986707959	0	0.0482928953590369	0.0409333737837808	0	0.143476872758688	0.00209925422565519	0.0475268608757855	0.0261876521812607	0	0	0.0284097672399156	0.0138707109989594	0.3086766184148	0.0706568197081244	0.0764141174907445	0.093950195105347	0.00337816790079069	0.0347124867075399	0	0	0.00173240857877571	0.024	0.210449768307102	1.00360849792509
4	TCGA.A2.A04P.01A	5.628791	Low	20.42579929	16.00869357	0.0967630567685864	0.0159951458120038	0.0683113831188961	0.0673985904305257	0	0.202262422757497	0	0.152128534462179	0.0536528298741882	0	0	0.00963573757702874	0.00346987322592249	0.040460724741394	0.143604657793898	0.0772467062709477	0.00346321901134563	0.0282297138830988	0.0373774042724888	0	0	0	0.015	0.285690162566301	0.975418543260789
5	TCGA.A2.A04Q.01A	6.692419	High	18.85655326	16.4593948	0.0313797167539307	0.0280384412411223	0.0164831443445917	0.152264219294601	0	0.122979473740504	0.064302853780513	0.104940668375498	0.036644493880333	0	0	0.0194632677451289	0	0.17029573072899	0.105829302082032	0.081996520047946	0.0239822495945343	0	0.0328727731807641	0	0	0.00852714520951038	0.054	0.142694404685508	1.03071176748417
6	TCGA.A2.A04T.01A	4.469834	Low	18.28215757	16.62776266	0.124533164767551	0	0.0317841471766577	0.143819646143111	0	0.123730186390288	0.105269805383901	0.0700228416487645	0.0120988013070412	0	0	0.0103666872228458	0	0.147236810887866	0.0866003286979724	0.127225451163871	0.0158941264909378	0	0	0	0	0.00141800271919236	0.00700000000000001	0.354711224698293	0.936905488813407
7	TCGA.A2.A04U.01A	5.320903	Low	18.41060195	15.90157018	0.0757984514104844	0	0.0498736272300892	0.0841761903598575	0	0.0714823483526249	0.0125840434249102	0.0786746055390053	0.0280745908415188	0	0.0137915986058595	0	0	0.345656778157699	0.0346072242301845	0.179422632926037	0	0.0161140043415785	0.00974390458015157	0	0	0	0.024	0.210063210732315	1.01238767553455
8	TCGA.A2.A0CM.01A	5.357369	Low	18.89762356	16.39251635	0.0332595944981639	0	0.00328500562440335	0.161750687376091	0	0.147180866788127	0.073541651567764	0.0705491434616738	0.0409695355023377	0	0.010461437759144	0.00467972289874033	0.00771706729525028	0.206174148408262	0.12993098863089	0.0799270420317439	0	0	0.0305731081574096	0	0	0	0.024	0.214496186347872	1.00543955515166
9	TCGA.A2.A0D0.01A	2.968533	Low	20.74550454	16.11930277	0.062133538263314	0	0.00345329220825063	0.163871511988042	0	0.13356111852427	0.0713388414426119	0.0609475178194582	0.0326073652828326	0	0.0319528856354412	0	0	0.217178777338748	0.0752578855836904	0.0971668065251737	0.0482278023668693	0	0	0	0	0.00230265702129851	0.019	0.244268429624011	0.988290095922664
10	TCGA.A2.A0D2.01A	5.850529	High	19.9561218	15.97835724	0.0809404069735249	0	0.00147711338776904	0.149046431986744	0	0.127865007940535	0.0907492784192952	0.0249903053875952	0.00394805161069843	0.000243251198630746	0.01100375121279	0	0.00473059153429926	0.238912979388756	0.0983634797845985	0.107736237106232	0.031972952489661	0	0.0280201615788707	0	0	0	0.032	0.178677393123461	1.01508126431293
11	TCGA.A2.A0EQ.01A	5.331125	Low	19.58026516	16.56411011	0.0794601641593088	0	0.0503874818664611	0.164933112247823	0	0.154627305018044	0.0246244116215436	0.0636582680185723	0.0591500986513424	0.027034585982552	0	0.0156104153208852	0	0.162463445110911	0.0906440527996953	0.06088815592836	0	0	0.0465185032745017	0	0	0	0.024	0.215052994699129	1.00207601974074
12	TCGA.A2.A0ST.01A	3.956261	Low	19.23083891	16.38995598	0.0341127739109199	0.0555946678015266	0.0520693512184379	0.162914668882074	0	0.0984617506163214	0.0108054923399954	0.100076077179931	0.0585884582697492	0.00628152949013675	0	0.0113343012831361	0	0.0767044212778096	0.148199173261739	0.0352170655114435	0.103188182357189	0.0107879478821086	0.0356641387174826	0	0	0	0.019	0.246592878725059	0.988172166166283
13	TCGA.A2.A0SX.01A	6.183584	High	18.92411861	16.68760565	0.027428789142299	0.016496057850265	0.000195910907719588	0.146969956408231	0	0.152468317669448	0.0178698089626413	0.0788095696753381	0.0804175759948491	0.0088309638093819	0	0	0	0.296908053035905	0.0827756559342951	0.0638085059508152	0.0133838505167079	0.00276756377356976	0.0108694203685331	0	0	0	0.124	0.0805005656642412	1.07104540014521
14	TCGA.A2.A0T0.01A	6.126095	High	18.95285951	16.44291529	0.0554999235890387	0	0.00685325926044335	0.0493871698009302	0	0.187882062560961	0.0123583644433075	0.0584821525455721	0.0512179480371685	0	0.0360655522637753	0	0	0.295246003720769	0.0987384327512925	0.124775385739234	0	0	0	0.0194684566375972	0	0.00402528864991134	0.014	0.295662868729698	0.969261814744972
15	TCGA.A2.A0T2.01A	5.620214	Low	18.78077837	16.29263551	0.067590832775703	0	0.00266424653301751	0.237159832519154	0	0.000818132163432883	0.0309577094940315	0.128277871682697	0.0186037884354765	0	0	0.00848476984115082	0	0.160470182158246	0.112643332209848	0.175384296650615	0	0	0.0265873623853543	0	0	0.0303576431512725	0.03	0.187781582042149	1.01355719071796
16	TCGA.A2.A0YE.01A	6.536134	High	19.61007274	15.61174316	0.117190897512017	0	0.0895554383051721	0.0340656358006914	0	0.122840251048148	0	0.0821332971103382	0.0377030086724948	0	0	0.0398946817408912	0	0.165762471280716	0.105033091110156	0.104182001891754	0	0.0402486589738424	0.0613905665537798	0	0	0	0.016	0.277605203113763	0.97173568277921
17	TCGA.A2.A0YM.01A	6.576143	High	18.7917375	17.59694346	0.0246571387278155	0	0.00226745430571421	0.0334742236698134	0	0.0849079540593986	0.00802221325539892	0.0423643569511554	0.0164162455160537	0	0	0.0103108030016429	0	0.545664643175642	0.0846841072673498	0.0821456726674047	0	0.0629834141843426	0	0.000640113511615843	0	0.00146165970665222	0	0.631226303109258	0.776175965197868
18	TCGA.A2.A1G6.01A	3.238496	Low	18.41385291	16.81000323	0.0745947407475655	0	0.0321458786796591	0.204618393635261	0	0.103341397768777	0	0.0189103525860855	0.0449347751737562	0	0	0	0.0174965339167516	0	0.0138075974919208	0.248725060032736	0.121751154385372	0	0.114207053598788	0	0	0.00546706198332641	0.03	0.18883258181704	1.00169606484613
19	TCGA.A2.A3XS.01A	5.440803	Low	19.00032668	16.28551118	0.121151357728851	0	0	0.0998659421690139	0	0.191304275012592	0	0.104213923046636	0.11540712107361	0	0	0.0352467547378176	0.00733708011069128	0.0995922533449537	0.0842852343306804	0.0995976802473455	0	0	0.0419983781978076	0	0	0	0.02	0.234477095752616	0.995742126170209
20	TCGA.A2.A3XT.01A	6.329014	High	19.76148985	16.51820208	0.0422948318579212	0	0.00945810796373838	0.0125334756380105	0	0.0930551517406647	0.0213254449260843	0.02716983563169	0.0293433283611097	0.00289214409596552	0.00383619694292948	0	0.00357345403800895	0.528894833974903	0.104348568704835	0.066227338617148	0.0208570401361714	0	0.0341902473708198	0	0	0	0.003	0.400488484459255	0.931610750566072
21	TCGA.A2.A3XU.01A	5.226759	Low	19.12565582	16.62328409	0.0680937647444754	0	0.182954597104663	0.0991757251163661	0	0	0	0.0796005320832756	0.0200772587605944	0	0	0.038225488617164	0	0.313665558614087	0.0308629690652317	0.165150389153267	0.002193716740875	0	0	0	0	0	0.019	0.247854834306815	1.00224058261336
22	TCGA.A2.A3XX.01A	5.485414	Low	19.16138218	16.42294047	0.114214414724751	0	0.00545139846833305	0.0237753990289709	0	0.092963683104175	0.0472484483742782	0.0410662511526504	0.00955490502223089	0	0.04259694382924	0	0	0.350564542263596	0.110861353374238	0.127543315836755	0	0	0.0341593448207804	0	0	0	0.04	0.159504651458305	1.03554914863476
23	TCGA.A2.A3XY.01A	5.836257	High	18.65576777	16.6546624	0.093124266723185	0	0.000857600143169674	0.0279782186179732	0	0.113148150784456	0.00616935446330721	0.100038316195839	0.0806766348262421	0	0.0112591572945216	0	0	0.319718911054523	0.136512446906632	0.0675792815273242	0.00797300045632126	0	0.0349646610065059	0	0	0	0.001	0.492823368855993	0.869601636768757
24	TCGA.A7.A0CE.01A	3.999378	Low	20.32767051	16.55978237	0.0758903278371892	0	0.021750400212713	0.0873700874856453	0	0	0	0.0886333056749272	0.027845762663751	0	0.0140382639456214	0.00551560871933346	0	0.303174204635697	0.103501522187561	0.120620019728915	0	0.0769034975684098	0.074756999340237	0	0	0	0.023	0.215452643684566	1.00579776973604
25	TCGA.A7.A0DA.01A	6.176925	High	19.43325531	16.78536374	0.0528722040722103	0	0.00171078240220154	0.0445542868177363	0	0.110145432926809	0	0.0101416968364312	0.0257966052422492	0	0.0147171323735224	0	0	0.458307147621743	0.0894481694826386	0.169689596717136	0	0.00817128609097655	0	0.0144456594163454	0	0	0.011	0.336899402026651	0.965756071023048
26	TCGA.A7.A26G.01A	7.056786	High	19.27900094	16.78995698	0.147774618812888	0	0.0949990147715511	0.0644207414087821	0	0.209364888548714	0.0139775306254303	0.046031599205915	0.00828061784533914	0.0100846152348934	0	0.00423508394382559	0	0.0891041488523475	0.0932317466920033	0.117823448219388	0.0368681775030707	0	0.0603417469480822	0	0	0.00346202138776905	0.00600000000000001	0.357831275380559	0.935565657456599
27	TCGA.A7.A4SD.01A	6.181353	High	19.25401978	16.46794568	0.0334392513814196	0	0.0408453367543756	0.124881280848795	0	0.115172806416737	0.0225206772702785	0.0633397325349135	0.0800961241974939	0	0.0388054076112989	0	0	0.221748192337127	0.118201894556524	0.049561991757344	0	0.0558980010881209	0.030362767441101	0	0	0.00512653580447118	0.075	0.12100658300729	1.04467267060912
28	TCGA.A7.A4SE.01A	6.441366	High	18.93897776	15.86954371	0.0156956035438482	0	0.000397230611972711	0.012473806049942	0	0.0906414612326788	0	0.0797082711692108	0.0278835967251789	0	0.0139826268023651	0	0	0.487802060831792	0.168995513514537	0.0679868737442462	0	0	0.0344329557742284	0	0	0	0.001	0.546833711067489	0.837195051135692
29	TCGA.A7.A5ZV.01A	1.621806	Low	19.70000869	17.41012397	0	0.00176571671771071	0.00840874753935365	0.0794156381776263	0	0.0113168646272688	0	0.0260747756006757	0.0219745335958525	0	0	0.0409625113009753	0.0580232466741177	0.416879409520989	0.0316949851879192	0.149713282707693	0.0373008035395078	0.0488043083277036	0.0637669735496234	0	0	0.00389820293298275	0.018	0.273590649370282	0.991898178264905
30	TCGA.A7.A6VV.01A	6.34907	High	17.58734059	15.75534499	0.0586885615795225	0	0.0376667298663203	0.0155484220662079	0	0.0869290577951761	0	0.0348839523455433	0.0283067865609833	0	0.00267165210738922	0	0	0.554374543835124	0.0681675678082261	0.0796895483359067	0	0	0.0330731776996004	0	0	0	0.002	0.416463048768254	0.923533710878792
31	TCGA.A7.A6VW.01A	5.879885	High	20.18446138	16.40325688	0.119614227641575	0	0.0774983947920304	0.0103770698984376	0	0.0425630332000574	0	0.0914354563894175	0.0253082236612767	0	0	0.0306136168544563	0.0444830013227979	0.272401152626108	0.0630090244121179	0.103428867582034	0	0.0938858394511723	0	0	0	0.0253820921685192	0.005	0.376056364070049	0.929052746749886
32	TCGA.A7.A6VY.01A	6.338995	High	18.70768602	16.85144765	0.0219444736752094	0	0.117543177847506	0.0497595727249854	0	0.0932849753623932	0.0770315740917783	0.0457812570026019	0.0373264553054014	0	0.0252177735407767	0.000239981107835756	0	0.278263262832507	0.100262635134246	0.119206293651677	0.00725930263055708	0	0.0268792650925248	0	0	0	0.025	0.208438008210736	1.00524886025612
33	TCGA.A8.A07C.01A	5.207846	Low	18.48468098	17.86952643	0.0589791016053919	0	0.0234513495082101	0.0892652252288277	0	0.128821388025998	0.0934908301675148	0.0652511285897611	0.00856223360358473	0.0403300417184886	0.0240747427851528	0	0	0.15364888113681	0.0659191298060679	0.222657052576399	0	0.011399348086057	0.0141495471617364	0	0	0	0.051	0.149054674659582	1.02283928148181
34	TCGA.A8.A07O.01A	7.332829	High	18.17947656	17.02608157	0.0451075057291525	0	0.0111377503347159	0.0656169393797326	0	0.0786754175577416	0.0225029825779405	0.0238005447385538	0.0356384836646525	0	0	0.0160599600911735	0.00662433548638921	0.593722704699507	0.0245546580024632	0.048251610857719	0	0.00943206142471791	0	0.0188750454555404	0	0	0.018	0.274166578714023	1.01507261981511
35	TCGA.A8.A08R.01A	7.636033	High	18.56767719	17.60364821	0.0299556641159919	0	0.0146185404890254	0.0660267318271755	0	0.123283270360117	0.0496316003678011	0.0529437748081367	0.0264729840548451	0	0.0305741835231993	0	0	0.315420675095187	0.139193473620256	0.122977168931558	0	0	0.0289019328067061	0	0	0	0.0590000000000001	0.132300726827817	1.04804895644852
36	TCGA.A8.A09X.01A	5.671132	Low	19.17184453	15.78165159	0.0588929499312365	0	0.0182091029251654	0.177952103553858	0	0.167931455837272	0.00846184663581574	0.0416733139749582	0.0739448474329019	0.0141864662602636	0	0.0127618168657381	0.0372220724374728	0.0227635778152298	0.0899148266851673	0.194678341938297	0.00231040778129876	0.00168894189418965	0.0774079280311349	0	0	0	0.04	0.162550270360775	1.0200926145421
37	TCGA.AC.A2BK.01A	6.701151	High	19.13574224	17.77648481	0.0673150811133409	0	0.0489353377985792	0.220318693086817	0	0.0596800370473733	0.0407469390899755	0.105510928476201	0.00278753356818349	0	0	0.0228784774121583	0.00810745042519536	0	0.126662385518519	0.192317927797733	0.0772141969136921	0.0275250117522309	0	0	0	0	0.0659999999999999	0.128510301947553	1.03802991269237
38	TCGA.AC.A2QJ.01A	7.850434	High	19.65740309	15.09105385	0	0.00858686350993524	0.00216652596194835	0.05758457404041	0	0.0278124421843943	0.0015833590675375	0.0269723902553845	0.0473704328750927	0	0.0215310905442923	0	0.0148156974388795	0.352184773988908	0.0309208184160751	0.36433008212721	0.00958192365112315	0	0.0345590259388091	0	0	0	0	0.690995106193681	0.738539869858737
39	TCGA.AC.A6IW.01A	4.382819	Low	19.27495135	17.13783341	0.0234254360320211	0	0	0.128022457392842	0	0.0518521061232516	0.0495953459622025	0.12337629446877	0.0716035414204042	0	0	0.00869475081307941	0.034039634609806	0.0181415910015926	0.132698313952516	0.152072846571766	0.187788698123448	0	0.0186889835283006	0	0	0	0.004	0.384767801988353	0.922848361597364
40	TCGA.AC.A7VC.01A	7.655938	High	19.48881138	15.95772364	0	0	0.0081045401672861	0	0	0.0973751150033039	0	0.068099015544022	0.0175159922855013	0.0453000424643787	0	0.0108824314804625	0	0.595624179401239	0.0103185371348908	0.142444328781666	0.00433581773724941	0	0	0	0	0	0	0.744264489581116	0.6785411063396
41	TCGA.AN.A04D.01A	4.931428	Low	19.79457272	16.10803414	0.16938201102048	0	0.0219980484149005	0.076886850076727	0	0	0.00777732809684893	0.180177979683662	0	0	0	0.0319931387597009	0.0158358932600086	0.227290992049724	0.0499801143883934	0.166994484156216	0	0.0163630706787974	0.0353200894145413	0	0	0	0.092	0.0990524496091586	1.04920623414424
42	TCGA.AN.A0AL.01A	6.714758	High	20.24071929	17.31060946	0.15670442073729	0	0.0721189317502493	0.0274657167341181	0	0.201355274914908	0.0353224131455357	0.0687173311566444	0.0139716165547889	0	0.0146150632720144	0	0	0.199708830384799	0.0481332093627909	0.0744835135330536	0	0.0460189918225374	0.0413846866312701	0	0	0	0.013	0.311513010431494	0.956675351505708
43	TCGA.AN.A0AR.01A	3.874197	Low	19.50680251	17.1356191	0.0423597150294598	0	0	0.0557781603936135	0	0.157017178912392	0	0.0280887040298733	0.0757521154391025	0	0	0.0175139100087056	0.00964920005797252	0.223168243434416	0.0709870538495754	0.192710016216278	0.0661071621120073	0	0.0608685405166042	0	0	0	0.113	0.0836315592433018	1.05346787616405
44	TCGA.AN.A0AT.01A	5.37728	Low	19.80575633	16.54184381	0.0620946950575205	0	0	0.110066565081384	0	0.18919157973026	0.0289642791146475	0.0741798848160037	0.0295167868258553	0	0.00127135671703845	0	0	0.299899773158267	0.11204449243965	0.0924061199165253	0	0.000364467142847278	0	0	0	0	0.031	0.184790432510647	1.02487223804755
45	TCGA.AN.A0G0.01A	6.99631	High	19.25131558	16.15264176	0.0207831588203818	0	0.00169609089179956	0.0493640555405634	0	0.103654777860512	0.0388458403010311	0.0908935698920546	0.0174933486847167	0	0.0622992714593881	0	0	0.350668725514714	0.0890122515397962	0.153832097653177	0	0	0.0174724034976821	0	0	0.00398440834418389	0.357	0.022884240695904	1.09962473667799
46	TCGA.AN.A0XU.01A	4.982519	Low	19.91069466	16.76222059	0.0502986167701287	0	0.0139581464192425	0.100268575238701	0	0.0145528564756345	0.0676934857626346	0.0864793298823509	0.0030142138157371	0	0.0427658768941708	0.0113304348462998	0	0.322572301347272	0.111955434728907	0.125177597252458	0.0336441424082212	0	0.0162889881582417	0	0	0	0.053	0.145151333910379	1.03921468280306
47	TCGA.AO.A0J2.01A	5.623372	Low	20.16957534	16.04912404	0.0618000664895816	0	0.00848311266175137	0.131521962513731	0	0.0668095002204492	0.0542464553128148	0.1301817824231	0.0304868219617098	0.0261033577667876	0.0394267344799677	0.0034603849190524	0	0.128042929309615	0.131331839314753	0.12306753548648	0.0231146036077008	0.0129914315645505	0.0289314819679554	0	0	0	0.012	0.316419119038635	0.955316086050963
48	TCGA.AO.A0J4.01A	6.957162	High	18.42258654	16.53428949	0.131076365738923	0	0.066490942199212	0.0800059070713746	0	0.173096094987598	0.0138477599559857	0.0688055781737704	0.0678998443616311	0.00442435085997891	0	0	0	0.188937469358755	0.133787408078122	0.0716282792146502	0	0	0	0	0	0	0.00600000000000001	0.363845407962879	0.936017828953212
49	TCGA.AO.A0J6.01A	4.05145	Low	19.40635796	16.54941376	0	0	0.00666734466054444	0.222770480629432	0	0	0.0254277909278079	0.095597654714891	0.0465458043675654	0.059293050451879	0.0473931089679568	0.0158978071911775	0	0.1044273525988	0.135507466923536	0.0740708843905148	0	0.142042994082019	0.0243582600938755	0	0	0	0.004	0.388502546104616	0.927901884486459
50	TCGA.AO.A0JL.01A	5.940869	High	18.90113529	15.81314344	0.07768652939922	0	0.0105697138245531	0.0928185580017216	0	0.0544265768559028	0	0.117947977825585	0.0215111714919713	0	0	0.0452075792616058	0	0.351872801079961	0.0583751587264525	0.120320241111746	0	0	0.0492636924212808	0	0	0	0.021	0.227660632051968	1.0021942254477
51	TCGA.AO.A124.01A	5.347123	Low	20.13526036	16.4770953	0.167839881354447	0	0.0101592753650513	0.0356118810674194	0	0.126927539776989	0	0.068349459602251	0.013744203082544	0	0.0343654946721182	0	0.0164324732742304	0.296503032801901	0.0252397391515281	0.0709802947435835	0	0.0517926654854905	0	0.0820540596224456	0	0	0.023	0.216962696662641	1.00301593312141
52	TCGA.AO.A128.01A	4.783928	Low	18.48135224	16.39414532	0.0118134804408162	0	0	0.284202074837973	0	0	0.128271107766116	0.0602070851622528	0.0307649673100185	0	0	0.0280353363764347	0	0.0632712635450288	0.188608939461505	0.160445455401415	0	0	0.0392740390609592	0	0	0.00510625063748077	0.001	0.492859254966273	0.869320818520082
53	TCGA.AO.A129.01A	6.030089	High	19.42298545	15.84136351	0.112958809925573	0	0.0984445525856943	0.128618899950482	0	0.0990741523659951	0.00729432112428266	0.103191027205763	0.0387094322740177	0.00632682416507425	0	0.016173540888456	0	0.167512011916492	0.119460800090273	0.0584864193925996	0.00984149022598007	0	0.033907717889317	0	0	0	0.005	0.369049192985049	0.932250394090615
54	TCGA.AO.A12F.01A	5.330056	Low	19.79318153	16.41211308	0.109427488731871	0	0.00765989710999394	0.0442140807910547	0	0.136360838472465	0	0.0429936423242742	0	0	0	0.0134702052126594	0.00648925553263312	0.163788100865654	0	0.276809325994532	0.0319232893329282	0.0446225930023348	0.107166741477797	0	0	0.0150745411518027	0.079	0.114025470678912	1.03631246959458
55	TCGA.AO.A1KR.01A	3.435202	Low	19.04388264	15.78310872	0	0.0053085581544591	0.00739342395650119	0.349107400647679	0	0	0.0738967813453888	0.118716180708929	0.0543744761159746	0	0	0.0707879846852762	0	0.0421257944618482	0.153662750105411	0.0646490575991937	0.00419204272669655	0.00698609039899002	0.0487994590936524	0	0	0	0.054	0.143025924591471	1.06110504849299
56	TCGA.AQ.A04J.01A	5.006693	Low	18.5959391	16.47580119	0.233069950981402	0	0.0690536252658297	0.108301475133483	0	0.196902948755859	0.0430162340211851	0.014207493131959	0.00166117536308511	0	0.0144574808731128	0	0.00283340995580176	0.105829014171896	0.0682366295654026	0.0640520571534744	0.0293908999154293	0.0337420727005191	0.0152455330115611	0	0	0	0.001	0.486211751613837	0.873406464313884
57	TCGA.AQ.A54N.01A	5.013078	Low	18.08145175	15.06133838	0.0540754260010555	0	0.0230015268229977	0.14494676609509	0	0.136207240852808	0	0.170060013055267	0.0534390814864604	0	0	0.028357187192243	0.0465930965554325	0.0583306800136381	0.0851522758177403	0.166991891193399	0	0.00947963995975257	0.0233651749541168	0	0	0	0.177	0.06126121125976	1.06716295083665
58	TCGA.AR.A0TS.01A	4.398583	Low	18.51759403	16.6029909	0.244663717222587	0.00520139622096888	0.0794960963404452	0.126085466162502	0.0127433405295667	0.140033058215752	0.0179755632648747	0.0386316914769898	0.0492787739920865	0	0.0122257788821746	0	0.00895810090716379	0.0628471894812185	0.0923991349211763	0.100636226130872	0	0.00130622185329376	0.00751824439832874	0	0	0	0.001	0.529259164212535	0.84858535035439
59	TCGA.AR.A0TU.01A	5.060112	Low	18.0238717	17.37558916	0.000719060188348232	0	0.00284574973671867	0.157551375958257	0	0.0156243707471496	0.148404415679766	0.0805470147484142	0.022016865705894	0.00665263782325534	0	0.00971477749893501	0.0025853922098497	0.17039282882244	0.0808249777547542	0.123418341524235	0.0334150486633609	0.12477270026307	0.0205144426755523	0	0	0	0.012	0.317055911636026	0.954801897468343
60	TCGA.AR.A0U4.01A	5.855773	High	19.63326288	17.3033841	0	0.00356806196885409	0	0.0191673696366106	0	0.0501573317218248	0.0233535303020846	0.0185014725298616	0.00118044049310364	0	0.0031459985672393	0.00229759102759598	0.0233973091939964	0.562453633685094	0.18449223868412	0.0773296091729815	0.0193532777693909	0	0.00268019424091379	0	0	0.00892194100632958	0	0.593565780511506	0.806337529114854
61	TCGA.AR.A1AI.01A	3.176227	Low	19.66406858	17.08638846	0.0069539880139275	0	0.0710679949251729	0.173797300703933	0	0.115653385762857	0.0923471624178997	0.0646350003066701	0.043477245678759	0	0.00653325420318987	0	0.0165829476479976	0.143042132713431	0.0769326351491166	0.111623934172934	0.028366408433925	0.0273414677379465	0.0183864783961605	0	0	0.00325866373608074	0.048	0.153011517982092	1.02167923271859
62	TCGA.AR.A1AQ.01A	5.251052	Low	19.45071661	16.87123046	0.0286219594954041	0	0.0548426561895281	0.149850108819677	0	0.0386833081166464	0.10596756447243	0.09359292915332	0.0207477811000648	0.00791382522720395	0.00465769172922741	0	0	0.190598575850598	0.110164373821306	0.128497469956981	0.0330445695457812	0	0.0327852625866526	0	0	3.19239351792e-05	0.055	0.140570033649651	1.02710277667255
63	TCGA.AR.A1AR.01A	6.015172	High	19.20888911	16.66841465	0.0196932669584204	0	0	0	0	0.20610173466024	0.0382985294154523	0.0110511972312836	0.0114649291747194	0.0499798238699804	0.0155661944818891	0	0	0.376086456953599	0.0850820439140131	0.177308123360585	0	0.00834966906780231	0	0.00101803091201492	0	0	0	0.630854833538966	0.785502838254739
64	TCGA.AR.A1AY.01A	5.920474	High	18.35472266	17.43545994	0.00921562061031817	0	0.00242376365075609	0.0403736582472235	0	0.0724987665431361	0	0.0171282066079131	0.0254080468612864	0	0	0.0489027886267036	0	0.623996885814012	0.0472321877432691	0.0986751230028603	0	0	0.0129782745731	0	0.00116667771942168	0	0.00600000000000001	0.363535355917488	0.971576453395329
65	TCGA.AR.A256.01A	5.388396	Low	18.90327942	17.65072704	0.030644574758772	0	0	0.0212083998450863	0	0.13290557966874	0	0.064114632986262	0.0344880745578492	0	0.00861298911945259	0	0	0.341631004680623	0.0577800765873459	0.122161401568308	0.0498648757845941	0.11929780825189	0	0.0165481940705021	0	0.000742388120574045	0.002	0.428947424534598	0.904959987166972
66	TCGA.AR.A2LH.01A	4.871627	Low	18.91474678	16.41094057	0.173155002559189	0	0.0703363100358597	0.139241462196792	0	0.17723202189737	0.0186984683927186	0.00373686550085804	0.0621777886138192	0	0	0.0669608377950384	0.0296309143311843	0.0285186314867822	0.0597330378546577	0.0828161389445168	0	0	0.0855964864292252	0	0	0.00216603396198862	0.003	0.401282425644597	0.916454389468166
67	TCGA.AR.A2LR.01A	6.427122	High	18.58668399	16.4908594	0.0633571760930052	0	0.00200228534783801	0.108263294942961	0	0.0492234729220703	0.0028970794284905	0.0678036585905259	0	0	0	0.00887259071685767	0.0106802506658575	0.151258702230238	0.0678818871545272	0.378172483367264	0	0.00544685076787113	0.0841402677724929	0	0	0	0.044	0.157005778158872	1.02644863230973
68	TCGA.AR.A5QQ.01A	5.737319	High	19.11186439	15.99543815	0.0736711655058095	0	0.0939109295053805	0.113415854378151	0	0.160305703140388	0.0538487379498678	0	0.0217193751191902	0.00290874742093206	0	0.014878572703891	0	0.163608735908021	0.0879961534585255	0.132666089122696	0.0448418730258184	0	0.0250185756382792	0	0	0.0112094871230496	0.012	0.322592875347435	0.950346457196585
69	TCGA.B6.A3ZX.01A	4.807391	Low	17.97446652	16.29158462	0.184515591586851	0.0484684151663369	0.0862912730910494	0.140737843764601	0.00935886315065721	0.0402615968784618	0.0161172472645195	0.142664356260696	0.101026540865371	0.0465547059596762	0	0.00757353707975744	0	0.0841009384026369	0.0371903918887262	0.0338585288060533	0	0	0.0212801698346054	0	0	0	0.004	0.397321901269296	0.923013881155407
70	TCGA.B6.A400.01A	7.070834	High	18.16711247	16.13933563	0.00325265011599169	0	0	0.0249103569003544	0	0.063596688961373	0	0.0681710031543607	0.0482419462047284	0	0.00956273251464507	0	0	0.403070132296845	0.0554490314199905	0.0589179308602289	0.14447668737163	0.116416316027363	0.0039345241724897	0	0	0	0.001	0.540209878794452	0.841470803902333
71	TCGA.B6.A402.01A	6.585053	High	18.93331492	17.56192754	0.0538617845581567	0	0.00713331622332429	0	0	0.0808832272365001	0	0.0222974550969497	0.0253076575554592	0.000947536093673295	0.00720422948438691	0	0	0.627850588166468	0.070807526796083	0.0884758456131403	0	0	0	0.0152308331758587	0	0	0.012	0.328010208544125	0.995743353654909
72	TCGA.B6.A409.01A	6.584737	High	19.55332828	16.55642656	0.0620483818998652	0	0.0152284633796833	0.0706690872797234	0	0.148755162592735	0	0.0722507389042706	0.108103288137725	0	0	0.041067714755537	0	0.168329200456309	0.136227501749748	0.136095038046255	0	0	0.0394171691165363	0	0	0.00180825368161133	0.039	0.166997126566314	1.02390460500179
73	TCGA.BH.A0AV.01A	6.951984	High	18.84435681	16.01796181	0.0866608287722498	0	0.0325372660759969	0.0165322287311331	0	0.0752394750048384	0.00648699200209541	0.00258713689543993	0.0185390824703588	0	0.00823463240077762	0	0	0.578237781089051	0.0240478214938183	0.119077621056221	0	0	0.031819134008019	0	0	0	0.001	0.457353953597057	0.901618333950555
74	TCGA.BH.A0B3.01A	6.165856	High	19.37967468	16.66696463	0.00401272236334524	0.0183261014084864	0.0927808833791595	0.119040276070973	0	0.0582192059359421	0.0566147533955038	0.0939526346424526	0.0373112981885812	0	0	0.014993051405618	0.0349100975504548	0.131398787327011	0.183286479850567	0.10775266764485	0.0181312841236802	0.000634410479389092	0.0254591074134721	0	0	0.00317623882051403	0.031	0.181490369905925	1.01900362728666
75	TCGA.BH.A0B9.01A	4.69097	Low	18.80145483	17.11946075	0.0239407478904219	0.0159243349068973	0	0.199521151929534	0	0.0996700488177806	0.0353943541743122	0.0810332525007515	0.0754470525980305	0.0181835114970475	0	0.0630076430959809	0	0.146035097908786	0.120248393284228	0.0231843586296278	0.0404204176438097	0	0.0560928032531183	0	0	0.00189683186967472	0.004	0.39027165114687	0.923070061875161
76	TCGA.BH.A0BG.01A	6.09329	High	19.47716052	16.95630087	0.0713020350589418	0	0.00275159992384169	0.180522226376616	0	0.0951879857690628	0.0207292765189619	0.080555923799266	0.0630341262165139	0.0180453506873778	0	0.0329250764341421	0	0.112729459996802	0.182478056872782	0.0779823686476494	0	0.0274952262217475	0.0342612874762949	0	0	0	0.00600000000000001	0.366462321596396	0.937731165873679
77	TCGA.BH.A0BL.01A	6.98354	High	18.98289507	16.85148512	0.164032743067634	0	0.0337600078695893	0.0261451849463082	0	0.21586507139804	0.0445489617039718	0.0638648295975121	0.0218218309942498	0.0166629562618128	0.00918900617252042	0	0.0005838160300641	0.0987776851696437	0.154305931572279	0.0673120201364203	0.0466781278860434	0	0.0357985891099179	0	0	0.000653238083993971	0.001	0.471278735007832	0.88158022002514
78	TCGA.BH.A0BW.01A	6.250025	High	18.33362749	16.88560546	0.0521463273707261	0	0.00261331010431988	0.0306039199492322	0	0.166987106386701	0.0344799307706789	0.0864564323597528	0	0	0.0129740533958977	0.0287624174364674	0	0.157638746443766	0.205034820618453	0.0936836522516871	0	0.0457277231231877	0.0765325215952376	0	0	0.0063590381938921	0.02	0.240060765050527	0.999241918981032
79	TCGA.BH.A0E0.01A	3.422623	Low	18.66181933	16.55600877	0.0292228568269525	0	0	0.0310621384251684	0	0.129833485115937	0.010215369699003	0.0758203708404896	0.117817546317029	0	0	0.0297853677123987	0	0.0481523753844997	0	0.0603560898749344	0.32851042032609	0.101043745091973	0.0323592411746124	0	0.00582099321091206	0	0.025	0.204896458902234	1.00093029142997
80	TCGA.BH.A0E6.01A	4.316899	Low	19.95778739	15.77195679	0.104980210737066	0	0.0373141478133234	0.157277239265286	0	0	0	0.073347118111396	0.0586210015612116	0.0311763165209346	0	0.0221605813496192	0	0.325689302744563	0.08035405461463	0.0624585336340999	0	0	0.0466214936478703	0	0	0	0.024	0.208919929620046	1.00840545114311
81	TCGA.BH.A0RX.01A	5.389126	Low	19.81692641	16.35821928	0.0489219911591797	0	0.000536264408118795	0.189230476537282	0	0.0609357334350748	0.0566889829504717	0.0852711575494994	0.0536116455403428	0.0156873346850422	0	0.0130344778687541	0.0188431878635297	0.15231326615465	0.161046782953533	0.0652734206096429	0.0339262061465863	0.00357553875263156	0.0411035333856613	0	0	0	0.092	0.0989203784239176	1.05608169213085
82	TCGA.BH.A0WA.01A	6.052696	High	18.31778269	17.11099427	0.0333896765699152	0	0.00657330200765344	0	0	0.134890798602355	0	0.092865164948162	0.0181232430726409	0.0207286175057441	0	0.00918339366379927	0	0.43575217748813	0.129042947847881	0.116385084775263	0	0	0.00306559351845547	0	0	0	0.001	0.537534413731779	0.842696164467414
83	TCGA.BH.A18G.01A	5.839413	High	19.51675014	16.35131489	0.00792760846150177	0	0	0.113656912183292	0	0.210209114127508	0.0584053473072375	0.0355838810770149	0.00224334354563672	0	0.0650180870608651	0	0.132289177252463	0.0106767190521335	0.0645058294501756	0.207719111910679	0	0.0784838360137234	0.0132810325577699	0	0	0	0.167	0.0641870902396554	1.05784435091371
84	TCGA.BH.A18Q.01A	4.880597	Low	19.02371715	16.90108927	0.0701127582593023	0	0.00749000486733936	0.185631607330568	0	0.00693572442983271	0.0122461972464793	0.111797014901267	0.060366257901802	0	0.0323762908586152	0.000299756606774522	0.0264941264344242	0.0477392117641376	0.173868378793649	0.156539245199269	0.0225163434916711	0.0317118986333547	0.0538751832815144	0	0	0	0.021	0.228912714725783	0.997986396487255
85	TCGA.BH.A18T.01A	6.258736	High	19.92259605	16.72823813	0.110827690871982	0	0.0166033980575048	0.08788578892785	0	0.0589305685170589	0.0129067771497767	0.0835306083670271	0.0310187135493145	0.000719253913242084	0	0.025359638158196	0	0.306555294944565	0.10070067808079	0.125583354388142	0	0	0.0393782350745512	0	0	0	0.013	0.30466788805456	0.963726886930062
86	TCGA.BH.A18V.01A	5.782118	High	18.34119303	17.05903583	0.016951720968238	0	0	0.0343681388151214	0	0.101702126465085	0.0120741205315547	0.0397463388688604	0.0350481494210202	0	0	0.0232901318929633	0	0.459651538792435	0.10171796594953	0.136438543296845	0	0	0.039011224998347	0	0	0	0.014	0.290551048633483	0.989363238573293
87	TCGA.BH.A1EW.01A	4.577713	Low	18.41424116	16.59995421	0.0677539167195677	0	0.00986754760165075	0.12964741171044	0	0.260505394075075	0.0956881517096612	0	0	0	0.035137173454086	0	0.0335756671313191	0.017860274857102	0.104998016177958	0.0888823747524992	0.0219789127646488	0.00386097082118879	0.124345371246732	0	0	0.0058988169780712	0.021	0.225729525058511	0.991799068821157
88	TCGA.BH.A1FC.01A	5.599026	Low	18.41459554	17.60030648	0.0171405647556929	0	0.103753118023155	0.239473891635411	0	0.0570212062868944	0.109853190601773	0.0782369208288933	0.0732423583081062	0	0	0.0218133362794213	0.0311552071175204	0.0696395169152907	0.101094644310182	0.0694550738139372	0.0137066064723872	0	0.0144143646513352	0	0	0	0.025	0.20346114523959	1.0087707877012
89	TCGA.BH.A42U.01A	4.904942	Low	18.79013267	15.68975538	0.123879957460036	0	0.0922237425938737	0.115655449723205	0	0.183170064662387	0	0.0812993266639215	0.0165838869797595	0	0	0.0480893743460692	0	0.183736300131516	0.0659870864543367	0.0695018176079705	0.00492071217403263	0	0.0149522812028927	0	0	0	0.005	0.372086380261587	0.931067111153039
90	TCGA.C8.A12V.01A	6.694767	High	19.45889407	17.15165944	0.0071466254875199	0.0236432628664258	0.0170550755423979	0.208844589935877	0	0.0690613772927211	0.0320515005318326	0.059386003451477	0.0484466867656344	0	0	0.0343014025081036	0	0.116632193315633	0.194552659584985	0.0916054170282515	0.048776474907208	0	0.048496730781933	0	0	0	0.079	0.11387857899662	1.05639080952984
91	TCGA.C8.A131.01A	6.687339	High	19.37606957	17.09991167	0.0425826247198566	0	0.00776884078408358	0.0607988144683271	0	0.103824484132977	0.000318508926246922	0.0389564315345268	0.0345420769213921	0.00495432434760702	0	0.0024624630287946	0	0.503291473772978	0.0183129725286576	0.153272411921607	0	0.000792161413249518	0	0.0199798184902154	0	0.00814259300948002	0.039	0.16529995238089	1.06519297400194
92	TCGA.C8.A1HJ.01A	4.971571	Low	20.03151952	16.78815042	0.121033070663429	0	0.0236157777906924	0.118505422135168	0	0.0807125328530742	0.0717413168386105	0.0663551315224643	0	0.0250786530467718	0.0457495951407128	0	0	0.123042512905472	0.181427928409058	0.087880505852316	0	0.0436182734256229	0.0112392794166077	0	0	0	0.018	0.265077897168894	0.985446559321837
93	TCGA.C8.A26X.01A	5.628214	Low	20.5981882	15.84476628	0.00597527140658633	0.00416946919748704	0.10160421519342	0.105540924054245	0	0.00298581695726242	0.0376918382210357	0.0763122854852484	0.0252176683489786	0.0240511258424073	0.057381384509376	0	0	0.266844163793317	0.11378144428165	0.139327764156663	0.0112656408263179	0	0.0278509877260052	0	0	0	0.032	0.180975594665433	1.01886929856312
94	TCGA.C8.A27B.01A	5.367479	Low	18.33200243	15.89430894	0.0324490186575836	0	0.00675344863129055	0.100816882761255	0	0.114596269624287	0.0585400536402812	0.0597706698123446	0.00407964683385111	0.0147480469545192	0.0156925030364538	0	0	0.373031121816394	0.11405285801467	0.0761104408361242	0.00252212569563582	0.0058332359072007	0.0099329890246873	0	0	0.0110706887534228	0.014	0.300538227072834	0.972074394610123
95	TCGA.C8.A3M7.01A	4.643527	Low	18.79642604	18.2695218	0.257628186281079	0	0.235228035384704	0.0682462770295018	0	0.117953013487313	0	0.000739678369625888	0.00943776658584228	0	0	0.0520636542497413	0.00995139464401706	0.0300188172066603	0.0624987974108157	0.0126057600527736	0	0	0.143628619297927	0	0	0	0.001	0.494814867366597	0.874019074827702
96	TCGA.D8.A142.01A	6.353512	High	20.15168967	17.14865255	0	0.0281331477124947	0.112003836491025	0.0907974855879947	0	0.11012946642887	0.0103763125208658	0.060601289110145	0.0229020213174136	0	0.0140047911908811	0	0	0.324162430333668	0.0718765484831058	0.127687796749258	0	0	0.0273248740742787	0	0	0	0.022	0.221808456251388	1.00434048909318
97	TCGA.D8.A143.01A	4.812236	Low	19.38771376	18.77277836	0.0705349761941784	0	0.0392825154875889	0.118498115355578	0	0.179175417983719	0.0485453477226704	0.0835216798921824	0.0225728394654167	0	0.00166629158244093	0	0	0.162940483346357	0.0680133462651956	0.170404145999149	0.023072193013102	0	0.0117726476924217	0	0	0	0.044	0.156536969892219	1.02259411232781
98	TCGA.D8.A1JF.01A	5.846503	High	18.96149898	17.19465705	0.14115029634597	0	0.184976128824372	0.126855884656455	0	0.0938327959719812	0.00523480021374295	0.023993482283323	0.0114986957001703	0.0204828175429893	0	0	0	0.135913993712454	0.061131484182457	0.139349555208304	0	0	0.0555800653577806	0	0	0	0.002	0.448527931635737	0.893539933029241
99	TCGA.D8.A1JL.01A	6.143655	High	19.53514162	16.43551648	0.0308695966699873	0	0.00114403511085782	0.0948226266216685	0	0.12987759035725	0.0525169819297699	0.0740725485917764	0.01715956707838	0	0.0587718803934877	0	0	0.315708710063613	0.0975936025013151	0.122748083924942	0	0	0.0047147767569515	0	0	0	0.002	0.440463527145322	0.897686687802322
100	TCGA.D8.A1XK.01A	4.476135	Low	19.81491173	17.8534802	0.094666656788905	0	0.0532473299077699	0.0587982474174959	0	0.129308263626518	0.0578615034595305	0.034201801561884	0	0	0.0131039354127222	0.00511924636541043	0	0.368336531516229	0.0590194951227777	0.0922183938717383	0	0	0	0.0310596561934822	0	0.00305893875553704	0.036	0.16990482501775	1.0304247332581
101	TCGA.D8.A1XQ.01A	6.402975	High	19.21408895	15.73478429	0.0228760132825869	0	0.0540764486091042	0.0728127164698658	0	0.113494324572659	0.0364655609872884	0.0443564692985716	0.0134244802569733	0	0.000712196380476181	0	0	0.31513660792518	0.109967914715289	0.202901929407208	0	0	0.00174855353875719	0	0	0.0120267845560402	0.085	0.103791253062894	1.06330387770405
102	TCGA.D8.A27F.01A	6.164338	High	19.44189494	16.04791016	0.104849318423069	0	0.0133941921959008	0.00998251863029529	0	0.0845359900191292	0.00741930869713101	0	0	0	0	0.00654522367431986	0.00101275329615177	0.58730863192379	0.0391723496643357	0.096923135065024	0	0	0.0488565784108534	0	0	0	0.001	0.468797514766307	0.894195407753118
103	TCGA.D8.A27H.01A	6.924016	High	18.41451163	17.062602	0.121339475318558	0	8.89361683913843e-05	0.0187531467217012	0	0.150965859468566	0	0.0395257855541142	0.0257815595667597	0	0	0	0	0.323699113231947	0.090597353511448	0.149906861220977	0.00158249224776603	0	0.077759416989771	0	0	0	0.031	0.183204615540859	1.02151972365202
104	TCGA.D8.A27M.01A	6.97028	High	19.03353961	16.52689528	0.055293575624516	0.0496566928227729	0.0461796054683418	0.0826729833086636	0	0.15351823203645	0.0493483178898401	0.0784352820744268	0.0347465677020185	0	0.00563298867148201	0	0.0317963435531069	0.0482466201527831	0.164995415430426	0.127640701632843	0.0195401321894752	0	0.0522965414428532	0	0	0	0.002	0.45070830706473	0.89201107095612
105	TCGA.E2.A14N.01A	6.04638	High	19.93087847	16.13576234	0.0500994631312884	0	0.00554313843929471	0.0567973121043294	0	0.361148889959205	0.0598752101900456	0.064573549094676	0	0	0.0334913803518736	0	0.0039231000801431	0.0633223374945843	0.206482943581889	0.070052536058004	0.00542394855601183	0.0192661909586548	0	0	0	0	0.004	0.390291110445361	0.928800833830006
106	TCGA.E2.A14R.01A	4.77187	Low	19.55679943	17.40951164	0	0.0135037640941566	0.0104755629266868	0.110191940559067	0	0.10988105037801	0.0315140953670145	0.054478689993433	0.0530493392874886	0.00920221600556208	0	0	0	0.372077526857432	0.142288336878844	0.0675994316862711	0	0	0.0257380459660347	0	0	0	0.258	0.0409061868824643	1.10054698339397
107	TCGA.E2.A14X.01A	5.297866	Low	18.93929523	17.89240456	0.0888978189555364	0	0.115262476532547	0.151931561859011	0	0.12939864605676	0.0276552133440198	0.164539674838945	0	0.0410382800887532	0	0	0	0.0938709491948743	0.0801705468599251	0.0789056268525577	0.0133177715434602	0	0.0150114338736101	0	0	0	0.015	0.279171026275206	0.976728818401227
108	TCGA.E2.A150.01A	5.639762	Low	17.707188	16.86510288	0.0196517914287068	0	0	0.0209034384216384	0	0.15959473486943	0.0226022590817054	0.0711928850803527	0.0440195586029557	0	0.0190816215804902	0	0	0.351924823632801	0.148297102788822	0.0757145768397986	0.0242844971324512	0	0.0427327105408477	0	0	0	0.011	0.330070020759271	0.957255750101197
109	TCGA.E2.A158.01A	5.256328	Low	19.39667879	16.2131725	0.0755183037431321	0	0.0306196696378128	0.0827529208303309	0	0.127956034454965	0	0.162863253826662	0	0	0	0.0100084022027181	0.00716311936184118	0.108884009289581	0.169349404799406	0.108667686961871	0.0812330029888808	0	0.0349841919027999	0	0	0	0.039	0.163514325906512	1.02455381948083
110	TCGA.E2.A159.01A	5.670812	Low	19.27929335	16.10942246	0.0416468796884136	0	0.00263033749468245	0.182063360639272	0	0.168832033263547	0.117051535821578	0.0246548108667898	0	0	0.00596025610355934	0	0	0.0959981267337008	0.084249674658089	0.158101661057573	0.0351785637369314	0	0.0819641648354574	0	0	0.00166859510040561	0.075	0.120094543034209	1.03249188338574
111	TCGA.E2.A1AZ.01A	6.665319	High	18.72311274	16.51645821	0.0834344009287877	0	0.027813532234172	0.0850704803087186	0	0.303674794366171	0.0807902558951142	0.0532087960133856	0	0	0.0369305161724367	0	0.0336170501727682	0.039270719533451	0.146448925746367	0.0545226769740023	0.00982223244937661	0.013200049141796	0.0321955700634535	0	0	0	0.012	0.31466097722345	0.959362925417379
112	TCGA.E2.A1B6.01A	5.057883	Low	19.3571635	16.39503927	0.127817693040944	0.0550831889724522	0.0458757064279244	0.14161319276405	0.0171898059437839	0.0186433337480151	0.1254665819447	0.0369609127374161	0.149392651367231	0.0401006668088112	0	0	0	0.0902113189505664	0.0906667628582788	0.0163502397549581	0	0.0134525711553304	0.031175373525539	0	0	0	0.001	0.463435561002992	0.885348230292184
113	TCGA.E2.A1L7.01A	6.552323	High	17.06849413	16.87838983	0.0761717694072343	0	0.0366894538769457	0.233823818076789	0	0.170797084465975	0.0420652807234427	0.0330370153806711	0.0513364885214113	0	0	0	0	0.102395152510461	0.0928094737219414	0.122367344287815	0.0263876100576087	0	0.0121195089697048	0	0	0	0.019	0.260804966736241	0.98278123172957
114	TCGA.E2.A1LG.01A	2.95771	Low	18.60933754	15.80404134	0.0279157392655425	0	0.0919036007930518	0.0856493215335545	0	0.0354035518824551	0	0.157245856742023	0	0.00769497135936648	0	0.00385113221569468	0	0.192629826489148	0.194433192782049	0.093773104065508	0.0588236210128009	0.0143624456077604	0.0363136362510446	0	0	0	0.04	0.162709736270469	1.03373576764124
115	TCGA.E2.A1LH.01A	5.496223	Low	19.05647094	16.84432083	0.0279974514203242	0.0123320085076621	0.0312552341186522	0.190523384987666	0	0.174692033320921	0.00772259088686467	0.0734107119282646	0.0562052830461694	0.00180176135820086	0	0.0164392324621792	0	0.189309194882127	0.0982192692308794	0.0807732781676651	0.0107448653021937	0	0.0285737003802307	0	0	0	0.041	0.158376550839845	1.03083575269904
116	TCGA.E2.A1LI.01A	6.5219	High	19.32329264	16.3394316	0.0605326203834405	0	0	0.029139231371924	0	0.151257895735952	0.0231909722478808	0.0914380773315715	0.0336158237295023	0.000758859499982079	0	0	0.0276739776676219	0.32602536548107	0.173450718766973	0.0763650052059247	0.000344261366256931	0	0	0.00620719121190074	0	0	0.039	0.167160379379115	1.04042273676245
117	TCGA.E2.A1LK.01A	6.233859	High	18.98094703	16.49736438	0	0.0509129480626245	0	0.0110920622327947	0	0	0	0.0250047900127402	0.0222744571394438	0.00432498199619917	0	0.00589118766287527	0	0.615748788053946	0.0131940095187742	0.166067800763442	0	0.0453713710328221	0	0.0401176035243382	0	0	0.091	0.100361875459206	1.14394718437724
118	TCGA.E2.A1LL.01A	4.363122	Low	19.39517391	16.80976998	0	0.00779640479902474	0.0209564462608458	0.0111662829385779	0	0.111338219358979	0	0.0735543155803005	0.0116734461813975	0	0.00286168016047202	0.0116593911952558	0.0161806167620008	0.221051721976463	0.123379240008736	0.184223764251492	0.13692140641554	0	0.067237064110916	0	0	0	0.081	0.110400767594852	1.04777626594499
119	TCGA.E2.A1LS.01A	2.658006	Low	19.17698317	15.87815057	0.116594399649145	0	0	0.134437788183461	0	0.0998773473542332	0	0.130654832935514	0	0	0.00457474040714622	0	0.0595692767947201	0	0.163179210513743	0.24437816378271	0	0.0453126708932588	0	0.00142156948606841	0	0	0.305	0.0306525741750469	1.08802540644287
120	TCGA.E2.A573.01A	4.967404	Low	19.8303118	17.01916996	0.0410641649946774	0	0.00927766536081044	0.0668984158083036	0	0.158905237623113	0.0317890961319328	0.121500079231366	0.0191960018719553	0.046519672060911	0	0.023148693356131	0	0.244208760483702	0.114577627177446	0.0927729888803181	0	0.00729761677957998	0.022843980239753	0	0	0	0.103	0.0917328064180161	1.05931997461867
121	TCGA.E2.A574.01A	5.430817	Low	19.91398857	18.31246521	0	0.0198431399029623	0.0040110302541936	0.152567871648258	0	0.13573810856617	0	0.0458195543178069	0.0419815273729497	0	0.0238888674485605	0	0	0.539492929016777	0.00208692173182029	0.034570049740502	0	0	0	0	0	0	0.054	0.144126483038103	1.08016206896862
122	TCGA.E9.A5FL.01A	4.838911	Low	18.83410918	16.61734942	0.0020358305945374	0	0	0.0341267470887707	0	0.0818078889646748	0	0.0388469113949848	0.0385108617933816	0	0	0.0400935557211944	0.00162403037631344	0.138722045139249	0.0604366250828128	0.403111641681313	0.0878752967585652	0.00817710630204052	0.064571059311217	0	6.03997909451261e-05	0	0.018	0.270552362046909	0.980122188263469
123	TCGA.EW.A1OV.01A	4.361642	Low	18.97665432	16.70377477	0.0744680851028284	0.0138974338054817	0.0334911416211628	0.240022519743796	0	0.134498065251226	0.034433938773968	0.0570638633981335	0.064226661084639	0.0154857017335605	0	0.00666788305314309	0.000750951117710633	0.125161661177599	0.0829974616009314	0.0834156508976748	0.000684725335062596	0	0.0327342563030824	0	0	0	0.016	0.277279352792507	0.976446532880676
124	TCGA.EW.A1OW.01A	6.646062	High	18.99093169	16.82018143	0.0852611748156626	0	0.0200654018082515	0.0131518990866875	0	0.114581451656248	0	0.0850398388143964	0.0291992686786287	0.00900934578041081	0	0.0138080313491237	0	0.430171117691988	0.0690002641265372	0.0988954601760718	0.0154575081043468	0	0.0163592379116476	0	0	0	0.025	0.20853660150071	1.02211321186201
125	TCGA.EW.A1P1.01A	6.066406	High	19.37094694	16.7571387	0.0304586805720563	0	0.00361209372875111	0.0975160987737908	0	0.133763295309064	0.0125981457419198	0.0645536702773068	0.0046288846433187	0.00271223619185382	0	0.00842303243408823	0	0.367402650627669	0.0986199845201905	0.13069398051586	0.0101919836059564	0	0.0348252630581741	0	0	0	0.019	0.253891240061283	0.995457871390834
126	TCGA.EW.A1P4.01A	5.407995	Low	18.67629029	16.16104587	0.0464598517256469	0	0.0129269752855025	0.169192560775261	0	0.0996973773055385	0.0999086285090264	0.0587929423580321	0.0342602120114144	0	0	0.102875603764957	0	0.0709876823233235	0.0865164331594793	0.051356538697933	0.107007132886885	0.00223746323531366	0.0347309934391629	0	0	0.0230496045225231	0.012	0.31626225525162	0.955548318500504
127	TCGA.EW.A1P7.01A	5.275756	Low	19.56776053	16.98324872	0.106007938883627	0.135352655419588	0.0620527469664201	0.148564899254811	0	0.218489311340963	0	0.0449944016127287	0.0281513563354861	0.0178045685869612	0	0	0	0.119964859986393	0.0500250499464299	0.0408988346996157	0	0.00979929520608793	0.0178940817608889	0	0	0	0.003	0.411947249313346	0.913365820698168
128	TCGA.EW.A1P8.01A	5.773474	High	19.07640298	15.77448953	0.015559450080286	0.00799171335213117	0	0.0388296446216346	0	0.121019270276796	0	0.0665811064068482	0.0448165552739247	0	0	0.0205136376963542	0.0670039582739292	0.182081447719366	0.0680877091809668	0.256894208492522	0.0953063415182953	0	0	0.0153149571069459	0	0	0.024	0.208791189838408	1.00368746492716
129	TCGA.EW.A1PB.01A	4.143597	Low	20.00201278	16.80849275	0.0212716229690454	0	0.00184582951846535	0.154656837630023	0	0.00556124161242955	0.0230629920002487	0.0695407554637196	0.0180784496364264	0	0	0.0217058589801563	0	0.0791211337052385	0.31090848290981	0.220758884957633	0.00624299518850813	0	0.0564333153632961	0	0	0.0108116000650003	0.00600000000000001	0.3643936497286	0.954806185064785
130	TCGA.EW.A1PH.01A	6.691774	High	18.88665928	16.7131635	0.06652372369202	0	0.00370106245366567	0.179519254043407	0	0.148049223701553	0.0783013102823262	0.066727865191366	0	0	0.0335579258092628	0	0	0.195451398137952	0.115744222531926	0.0734194107037488	0.033115944566101	0.00236515563950082	0.00352350324716924	0	0	0	0.0639999999999999	0.129811552837268	1.04132695634324
131	TCGA.EW.A3U0.01A	6.416889	High	18.85259309	16.80620769	0.0915025850970081	0	0.00349721328911385	0.156503755514709	0	0.143386106160304	0.0609215982966534	0.0587488225752684	0.0393372541963423	0.00212829225453262	0	0.034274587072457	0	0.153718735279458	0.0998314692527244	0.0774282178827453	0.019368497727612	0	0.059352865401072	0	0	0	0.052	0.148040272451956	1.02748466456438
132	TCGA.EW.A6SB.01A	4.097619	Low	18.89535019	16.70583667	0	0.108925439897583	0.0758099467577208	0.0955843591200423	0	0.0870071249753016	0.00714303786506387	0.128925457682735	0.0950482624423443	0.0228613470433545	0	0.0973204122256981	0	0.108974665486978	0.0711369406051511	0.0318884266529844	0.0217149453184927	0	0.0397191244686511	0	0	0.00794050945789888	0.017	0.276299443934894	0.976615908916088
133	TCGA.GI.A2C9.01A	5.944584	High	19.59930962	17.36543616	0.0114006374868744	0	0	0.0307600298883781	0	0.090659835071419	0.000367374624154244	0.0307586614400743	0.0213444864678541	0	0	0.0235063911204071	0	0.245731532013933	0.0468150724054067	0.243194223483174	0.124199918094001	0.0519640999284274	0.0760801405738427	0	0	0.003217597402054	0.012	0.324553537746519	0.954849573540132
134	TCGA.GM.A2DB.01A	4.490185	Low	18.80978525	16.83467409	0.11763157035789	0.0520829339851391	0.0191700713873149	0.0968163312488502	0	0.0802192440615269	0	0.0647090380965905	0.06571137949012	0	0	0	0	0.271223963819938	0.142765350961732	0.0611245922442283	0	0.00515881580308622	0.023386708543584	0	0	0	0.00900000000000001	0.345323400902314	0.945989647807368
135	TCGA.GM.A2DD.01A	6.062133	High	19.43304624	16.0096419	0.0377144045940502	0	0	0.137800737690348	0	0.177278223739745	0.069163602484752	0.0385529759555864	0.0580957114980046	0	0	0.0185427498740533	0	0.132614402348553	0.092142512139135	0.135476389328182	0.0367531454151759	0.0214620033156638	0.0444031416167501	0	0	0	0.039	0.165015369197986	1.01904057336289
136	TCGA.GM.A2DF.01A	5.698341	High	19.82844248	17.08114776	0.0452462837024171	0	0.11541529928999	0.0805551565909167	0	0.0846498963542887	0	0.0972807122263875	0.0669940403487101	0	0	0.0418752587703892	0	0.264053328488279	0.086966388941019	0.109641973380578	0.00229339595319271	0	0.00417411831837123	0	0.000854147635460793	0	0.021	0.228317165472184	0.999194096919289
137	TCGA.GM.A2DH.01A	5.876033	High	18.17060381	16.42399925	0.0745371219107936	0	0	0.161468789695138	0	0.157476590959946	0.0474252365209286	0.078778692356509	0.0833810593167911	0.0139359430020182	0	0.000835792824978013	0	0.167315281911161	0.0840529020238169	0.0870947253877765	0.00885844869120765	0	0.0348394153989354	0	0	0	0.00800000000000001	0.349180207787417	0.941358319369431
138	TCGA.GM.A2DI.01A	6.092742	High	18.87237347	16.47802205	0.0797776800655142	0	0.00506733265252507	0.284469399987528	0	0.259091616426165	0.0667689793961745	0	0.00299222045370029	0.00660511649283001	0.0105298466597076	0	0.0154837326813728	0.0914646783095059	0.0927827971393344	0.0586590236636582	0.0129630234110633	0	0.00459302803431355	0.0087515246266068	0	0	0.011	0.329471966789216	0.95710435093034
139	TCGA.GM.A3XL.01A	3.397159	Low	18.01846977	16.59704309	0.00703243618971743	0	0.0814758241393441	0.184781824369134	0	0	0.154820728224812	0.090762371172509	0.00825834507432089	0	0.0549016240160632	0	0	0.109238157698489	0.111995565517711	0.0962981339597977	0.0410172140279927	0.0232765511206941	0.0330625909486289	0	0	0.0030786335407857	0.026	0.202550896707089	1.00108768233636
140	TCGA.HN.A2NL.01A	5.405237	Low	18.62487727	16.92185609	0.0181021307939512	0.00327668328403197	0.0169181675789448	0.210408749503096	0	0.135109303207461	0	0.0750794350531915	0.0647444474437975	0.00087667148328117	0	0.0163273114544123	0	0.219729286756634	0.0880348490542976	0.12416318126136	0	0	0.0272297831255409	0	0	0	0.054	0.143486855602739	1.03928907769982
141	TCGA.LL.A441.01A	4.997798	Low	18.54748279	16.50047249	0.274410403446367	0.120790200860749	0.028068516467359	0.0494554657334542	0	0.152233022640791	0	0.0977450206346126	0.0426908430841433	0	0.0140709838860525	0	0	0.126780886123249	0.051333986104563	0.0243632249515054	0	0	0.0180574460671536	0	0	0	0	0.611217496434607	0.794561477742993
142	TCGA.LL.A5YO.01A	6.099926	High	18.72086635	16.94929158	0.103310152776175	0	0.0463832555430545	0.138608495376812	0	0.0622064145582114	0.0601406479680054	0.0994025374839349	0.0905182340597436	0.0177799033580401	0	0	0	0.166653128666365	0.0817308199662609	0.0672360921718885	0.0167454509572761	0	0.0492848671142326	0	0	0	0.019	0.258440765474999	0.978917464538129
143	TCGA.LL.A73Y.01A	6.74503	High	18.2257681	18.24302305	0.0634148030292213	0	0	0.0317133797966119	0	0.112710590012219	0.0179769509834659	0.0676721806171186	0.0980805175701055	0.00605782186090168	0	0.0241080196341928	0	0.334729212855698	0.0230703862741834	0.0594896100057971	0.113891891878019	0.0165543008738298	0.0305303346086359	0	0	0	0.00800000000000001	0.349700155636019	0.942256693236257
144	TCGA.LL.A740.01A	6.675908	High	18.69971698	17.98972621	0.0093982592170834	0	0.0245190835486722	0.00649911769721138	0	0.0801832965655021	0.0205659256113959	0.0311175011839796	0.042144464558208	0	0	0.00820955780306899	0	0.394294860387379	0.0285492347559543	0.151726432172325	0.114329048072339	0.0254087598134392	0.063054458613442	0	0	0	0.00600000000000001	0.367399466874862	0.940003290268911
145	TCGA.OL.A5D6.01A	6.067929	High	17.95741025	16.03056032	0	0.0249825776578272	0.00622245813215649	0.048163282182776	0	0.216916884790272	0	0.0359591074905036	0.0280622033905822	0	0.00400708114352534	0	0.0351666348548618	0.0286292364818176	0.133267698489374	0.296028932998667	0.0578704432219806	0	0.0847234591656569	0	0	0	0.1	0.0930930878461291	1.04676219859701
146	TCGA.OL.A5D7.01A	6.342014	High	18.67393604	15.26155645	0.0601971593903724	0	0.0407843796006353	0.154314048368679	0	0.152848544118492	0.0897811048793111	0.107515228018632	0.0970266335787577	0	0	0	0.00527911717996712	0.0940503158291463	0.125968108261948	0.064177921215545	0	0	0.00805743955851532	0	0	0	0.02	0.231922816834353	1.0002612545998
147	TCGA.OL.A5RW.01A	5.950732	High	18.31647085	16.39486087	0.00403211246124804	0.0466416442228242	0	0.000827347169289293	0	0.152935240803893	0	0.0787429175676836	0.0157758726999851	0	0.0102748664588064	0	0.0102957200653302	0.258653718585409	0.146046842980389	0.149545948643845	0	0.0933682852113974	0.0328594831298996	0	0	0	0.029	0.196604358135116	1.02123432415277
148	TCGA.OL.A66I.01A	7.033162	High	19.72153591	15.89485226	0.0106233085174353	0	0.0076995793102163	0.277249597142794	0	0.0731829999536773	0.0750337130092255	0.045980253427824	0.127051262080295	0	0	0	0	0.123399856972008	0.112470845958875	0.0391418293421416	0.0729160650890041	0	0.0343899099907329	0	0	0.000860779205772314	0.001	0.503107787535342	0.864330818188078
149	TCGA.OL.A66P.01A	6.149019	High	18.3440883	16.69187597	0.00299431760227706	0.00499482677193465	0.107110213334793	0.231107825332755	0	0.0393794979456136	0	0.143318372433298	0.054934471462821	0.041742622145033	0	0.0321555204476003	0	0.104591903467856	0.0530429363290543	0.101837580239677	0.0256344965440494	0	0.0496891235601319	0	0	0.00746629238310577	0.025	0.206481695777543	1.0068510790452
150	TCGA.OL.A6VO.01A	6.17267	High	18.77271224	16.45546062	0.0102010535615023	0	0	0.0158564497465328	0	0.127334564439461	0	0.0658087642879698	0.0276019361305347	0	0	0.0257921124746263	0	0.591503115139208	0.0522942633080189	0.0829948491865112	0	0.000393597396014975	0.000219294329619811	0	0	0	0.104	0.0903952155060311	1.12457324299187
151	TCGA.OL.A97C.01A	2.933724	Low	18.31337082	16.72123243	0.0126689236406707	0	0.00116344087979263	0.313010317937259	0	0	0.0597510504890776	0.0268103279675506	0.0076731923662956	0	0	0.00285072710159262	0	0.307515543245464	0.0665173588991866	0.181602285573143	0	0	0.0204368318999672	0	0	0	0.001	0.454641299328581	0.890599059974973
152	TCGA.S3.AA10.01A	5.496772	Low	18.87435685	15.99899362	0.0135128191770477	0.0162142305847375	0.0266523495465921	0.143647944172605	0	0.0774277857589926	0.0465236836088267	0.0930722024964806	0.0885675702256975	0	0	0.0583988151076856	0	0.193938962877922	0.151320514787513	0.0619023215638837	0	0	0.0288208000920165	0	0	0	0.0679999999999999	0.127154596474419	1.04814720237607
153	TCGA.S3.AA15.01A	6.016046	High	18.87435685	15.99899362	0.101363714285084	0.0152945657732069	0.342445530555068	0.117514817396805	0	0.0575893849810382	0.0105248243261214	0.0165384303297858	0.0321116805697079	0	0	0.0323100443804332	0.0101707038785711	0.0956871128228941	0.0314556142726009	0.0735168961973517	0	0	0.062013063412204	0	0	0.00146361681912855	0.001	0.496914579707319	0.875112781340995
