# Supplementary material for: Single-cell and transcriptome analyses revealed CTHRC1 a potential therapeutic target mediating invasion and tumor microenvironment in TNBC: experimental validation
Source: Front Immunol. 2025 Mar 11;16:1534981. doi: 10.3389/fimmu.2025.1534981 (PMC11933001; doi:10.3389/fimmu.2025.1534981)
Supplement: Supplementary file 2 [file DataSheet2.zip › Raw data/clinical.xls]

Id	futime	fustat	age	gender	grade	stage	T	M	N	er_by_ihc	pr_by_ihc	her2_by_fish	her2_by_ihc	margin
TCGA-E2-A14R	1174	0	62	FEMALE	unknow	Stage IIA	T2	M0	N0	Negative	Negative	unknow	Negative	Negative
TCGA-E2-A1LL	1309	0	73	FEMALE	unknow	Stage IIIA	T3	MX	N2a	Negative	Negative	unknow	Negative	Negative
TCGA-A7-A4SE	644	0	54	FEMALE	unknow	Stage IIA	T2	M0	N0	Negative	Negative	unknow	Negative	Negative
TCGA-BH-A18V	1556	1	48	FEMALE	unknow	Stage IIB	T2	M0	N1b	Negative	Negative	unknow	Negative	Negative
TCGA-AO-A0J6	1140	0	61	FEMALE	unknow	Stage IIA	T2	M0	N0 (i-)	Negative	Negative	unknow	Negative	Negative
TCGA-C8-A12V	385	0	55	FEMALE	unknow	Stage IIA	T2	M0	N0	Negative	Negative	unknow	Negative	unknow
TCGA-A7-A6VV	313	0	51	FEMALE	unknow	Stage IIA	T2	M0	N0	Negative	Negative	unknow	Negative	Negative
TCGA-E2-A1L7	1836	0	40	FEMALE	unknow	Stage IIIA	T2	M0	N2	Negative	Negative	unknow	Negative	Negative
TCGA-EW-A1P8	239	1	58	FEMALE	unknow	Stage IIIC	T2	M0	N3b	Negative	Negative	unknow	Negative	Negative
TCGA-EW-A1OW	694	0	58	FEMALE	unknow	Stage IIA	T2	MX	N0	Negative	Negative	unknow	Negative	Negative
TCGA-E2-A150	1935	0	48	FEMALE	unknow	Stage IIA	T2	M0	N0	Negative	Negative	unknow	Negative	Negative
TCGA-S3-AA10	468	0	65	FEMALE	unknow	Stage IIA	T2	M0	N0	Negative	Negative	unknow	Negative	Negative
TCGA-AR-A256	2854	1	45	FEMALE	unknow	Stage IIA	T2	M0	N0	Negative	Negative	unknow	Negative	Negative
TCGA-C8-A27B	439	0	48	FEMALE	unknow	Stage IIB	T3	M0	N0	Negative	Negative	unknow	Negative	Negative
TCGA-EW-A3U0	532	0	61	FEMALE	unknow	Stage IIIA	T3	M0	N1a	Negative	Negative	unknow	Negative	Negative
TCGA-C8-A26X	376	0	58	FEMALE	unknow	Stage IIA	T1	M0	N1	Negative	Negative	unknow	Negative	Negative
TCGA-EW-A1OV	789	0	56	FEMALE	unknow	Stage IIB	T2	MX	N1mi	Negative	Negative	Negative	Negative	Close
TCGA-A2-A1G6	501	0	50	FEMALE	unknow	Stage IIIA	T2	M0	N2a	Negative	Negative	unknow	Negative	Negative
TCGA-EW-A6SB	760	0	62	FEMALE	unknow	Stage II	T2	M0	N0	Negative	Negative	unknow	Negative	Negative
TCGA-EW-A1PH	607	0	52	FEMALE	unknow	Stage IIA	T1c	M0	N1a	Negative	Negative	unknow	Negative	Negative
TCGA-BH-A1FC	3472	1	78	FEMALE	unknow	Stage IIA	T1c	M0	N1b	Negative	Negative	unknow	Negative	unknow
TCGA-GI-A2C9	3342	0	58	FEMALE	unknow	Stage IIB	T3	MX	N0	Negative	Negative	unknow	Negative	Negative
TCGA-D8-A27M	410	0	59	FEMALE	unknow	Stage IA	T1c	M0	N0	Negative	Negative	unknow	Negative	Negative
TCGA-AR-A0U4	2615	0	54	FEMALE	unknow	Stage IIA	T2	M0	N0	Negative	Negative	unknow	Negative	Negative
TCGA-A2-A0YE	554	0	48	FEMALE	unknow	Stage IIB	T2	M0	N1a	Negative	Negative	unknow	Negative	Negative
TCGA-GM-A2DH	2193	0	58	FEMALE	unknow	Stage I	T1c	M0	N0 (i+)	Negative	Negative	Negative	Negative	Negative
TCGA-AR-A0U1	3101	0	36	FEMALE	unknow	Stage IIB	T2	M0	N1	Negative	Negative	unknow	Negative	Negative
TCGA-BH-A42U	3364	0	80	FEMALE	unknow	Stage IIA	T2	M0	N0	Negative	Negative	unknow	Negative	Negative
TCGA-D8-A1JL	611	0	72	FEMALE	unknow	Stage IIA	T2	M0	N0	Negative	Negative	unknow	Negative	Negative
TCGA-BH-A1EW	1694	1	38	FEMALE	unknow	Stage IIA	T2	M0	N1b	Negative	Negative	unknow	Negative	unknow
TCGA-A8-A08R	30	0	52	FEMALE	unknow	Stage IIB	T2	M0	N1a	Negative	Negative	Negative	Negative	Negative
TCGA-E2-A1LH	3247	0	59	FEMALE	unknow	Stage I	T1c	M0	N0	Negative	Negative	unknow	Negative	Negative
TCGA-AR-A1AY	1026	0	65	FEMALE	unknow	Stage I	T1	M0	N0	Negative	Negative	unknow	Negative	Negative
TCGA-E9-A5FL	24	0	65	FEMALE	unknow	Stage IIB	T3	M0	N0	Negative	Negative	unknow	Negative	Negative
TCGA-AC-A7VC	1	0	56	FEMALE	unknow	Stage IIB	T3	MX	N0	Negative	Negative	unknow	Negative	Negative
TCGA-AC-A2QJ	446	1	48	FEMALE	unknow	Stage IIIB	T4b	M0	N0	Negative	Negative	unknow	Negative	Negative
TCGA-AR-A0TU	709	0	35	FEMALE	unknow	Stage IIA	T2	M0	N0	Negative	Negative	unknow	Negative	Negative
TCGA-AO-A0J4	1587	0	41	FEMALE	unknow	Stage IA	T1c	M0	N0 (i-)	Negative	Negative	unknow	Negative	Negative
TCGA-A2-A0SX	1534	0	48	FEMALE	unknow	Stage IA	T1c	M0	N0 (i-)	Negative	Negative	unknow	Negative	Positive
TCGA-BH-A18G	149	0	81	FEMALE	unknow	Stage IA	T1c	M0	N0	Negative	Negative	unknow	Negative	Negative
TCGA-AO-A124	3506	0	38	FEMALE	unknow	Stage IIA	T2	M0	N0 (i-)	Negative	Negative	unknow	Negative	Negative
TCGA-A2-A0T0	533	0	59	FEMALE	unknow	Stage IIB	T2	M0	N1	Negative	Negative	unknow	Negative	Negative
TCGA-AO-A12F	1842	0	36	FEMALE	unknow	Stage IIA	T2	M0	N0 (i-)	Negative	Negative	unknow	Negative	Negative
TCGA-D8-A1XQ	499	0	69	FEMALE	unknow	Stage IIA	T2	M0	N0	Negative	Negative	unknow	Negative	Negative
TCGA-A2-A3XY	1064	0	49	FEMALE	unknow	Stage IIB	T2	M0	N1a	Negative	Negative	Negative	Negative	Negative
TCGA-B6-A400	215	0	43	FEMALE	unknow	Stage IIIA	T2	M0	N2a	Negative	Negative	unknow	Negative	Negative
TCGA-BH-A0WA	701	0	82	FEMALE	unknow	Stage I	T1c	M0	N0 (i-)	Negative	Negative	unknow	Negative	Negative
TCGA-BH-A0RX	170	0	59	FEMALE	unknow	Stage IIA	T2	M0	N0 (i-)	Negative	Negative	unknow	Negative	Negative
TCGA-BH-A0B3	1203	0	53	FEMALE	unknow	Stage IIB	T2	M0	N1a	Negative	Negative	unknow	Negative	Negative
TCGA-A7-A0DA	1085	0	62	FEMALE	unknow	Stage IIA	T2	M0	N0 (i-)	Negative	Negative	unknow	Negative	Negative
TCGA-D8-A1XK	441	0	55	FEMALE	unknow	Stage IIB	T2	MX	N1a	Negative	Negative	unknow	Negative	Negative
TCGA-BH-A0BG	1871	0	73	FEMALE	unknow	Stage I	T1	M0	N0	Negative	Negative	unknow	Negative	Negative
TCGA-E2-A14N	1434	0	37	FEMALE	unknow	Stage IIB	T2	M0	N1	Negative	Negative	unknow	Negative	Negative
TCGA-D8-A27F	488	0	40	FEMALE	unknow	Stage IIA	T2	M0	N0	Negative	Negative	unknow	Negative	Negative
TCGA-AN-A04D	52	0	58	FEMALE	unknow	Stage IIB	T2	M0	N1	Negative	Negative	unknow	Negative	Positive
TCGA-A7-A26G	722	0	50	FEMALE	unknow	Stage IIA	T2	M0	N0 (i+)	Negative	Negative	unknow	Negative	Negative
TCGA-A1-A0SP	584	0	40	FEMALE	unknow	Stage IIA	T2	M0	N0 (i-)	Negative	Negative	unknow	Negative	Negative
TCGA-AC-A2BK	2222	0	78	FEMALE	unknow	Stage IIIA	T2	MX	N2a	Negative	Negative	unknow	Negative	Negative
TCGA-AO-A128	3248	0	61	FEMALE	unknow	Stage IIA	T2	M0	N0 (i-)	Negative	Negative	Negative	Negative	Negative
TCGA-AQ-A04J	819	0	45	FEMALE	unknow	Stage IIA	T2	M0	N0 (i+)	Negative	Negative	unknow	Negative	Negative
TCGA-A7-A6VY	266	0	48	FEMALE	unknow	Stage IIB	T2	M0	N1	Negative	Negative	unknow	Negative	Negative
TCGA-LL-A73Y	477	0	67	FEMALE	unknow	Stage IA	T1c	MX	N0	Negative	Negative	unknow	Negative	Negative
TCGA-AO-A1KR	2513	0	51	FEMALE	unknow	Stage IIA	T2	M0	N0	Negative	Negative	Negative	Negative	Negative
TCGA-C8-A3M7	1034	1	60	FEMALE	unknow	Stage IIIB	T4b	M0	N0	Negative	Negative	unknow	Negative	Negative
TCGA-A2-A04U	2654	0	47	FEMALE	unknow	Stage IIA	T2	M0	N0 (i+)	Negative	Negative	Positive	Negative	Negative
TCGA-LL-A5YO	440	0	50	FEMALE	unknow	Stage IA	T1b	MX	N0	Negative	Negative	unknow	Negative	Negative
TCGA-AN-A0AR	10	0	55	FEMALE	unknow	Stage IIA	T2	M0	N0	Negative	Negative	unknow	Negative	Negative
TCGA-E2-A1LS	1604	0	46	FEMALE	unknow	Stage IA	T1c	M0	N0	Negative	Negative	unknow	Negative	Negative
TCGA-A2-A0D0	2048	0	60	FEMALE	unknow	Stage IIA	T2	M0	N0 (i-)	Negative	Negative	Negative	Negative	Negative
TCGA-A2-A3XX	1439	1	49	FEMALE	unknow	Stage IIA	T2	M0	N0	Negative	Negative	Negative	Negative	Negative
TCGA-AC-A2QH	1005	0	58	FEMALE	unknow	Stage IIB	T3	MX	N0	Negative	Negative	unknow	Negative	Negative
TCGA-AN-A0AT	10	0	62	FEMALE	unknow	Stage IIA	T2	M0	N0	Negative	Negative	unknow	Negative	Negative
TCGA-A1-A0SK	967	1	54	FEMALE	unknow	Stage IIA	T2	M0	N0 (i-)	Negative	Negative	unknow	Negative	Positive
TCGA-AO-A0JL	1683	0	59	FEMALE	unknow	Stage IIIA	T2	M0	N2a	Negative	Negative	Positive	Negative	Negative
TCGA-A2-A3XT	2525	0	45	FEMALE	unknow	Stage IIB	T2	M0	N1a	Negative	Negative	Negative	Negative	Negative
TCGA-EW-A1P4	907	0	43	FEMALE	unknow	Stage IIA	T2	M0	N0 (i-)	Negative	Negative	unknow	Negative	Negative
TCGA-AR-A0TS	2275	0	46	FEMALE	unknow	Stage IIB	T2	M0	N1	Negative	Negative	unknow	Negative	Negative
TCGA-S3-AA15	421	0	51	FEMALE	unknow	Stage IIB	T2	cM0 (i+)	N1a	Negative	Negative	unknow	Negative	Negative
TCGA-A2-A0D2	1027	0	45	FEMALE	unknow	Stage IIA	T2	M0	N0 (i+)	Negative	Negative	Negative	Negative	Negative
TCGA-D8-A13Z	635	0	51	FEMALE	unknow	unknow	T2	M0	N2a	Negative	Negative	unknow	Negative	Negative
TCGA-EW-A1PB	608	0	70	FEMALE	unknow	Stage IIIA	T3	MX	N1a	Negative	Negative	unknow	Negative	Negative
TCGA-HN-A2NL	79	0	56	FEMALE	unknow	Stage IIA	T2	M0	N0	Negative	Negative	unknow	Negative	Negative
TCGA-A2-A0T2	255	1	66	FEMALE	unknow	Stage IV	T3	M1	N3	Negative	Negative	unknow	Negative	Close
TCGA-AR-A2LR	846	0	49	FEMALE	unknow	Stage I	T1	M0	N0	Negative	Negative	unknow	Negative	Negative
TCGA-C8-A1HJ	5	0	53	FEMALE	unknow	Stage IIA	T2	M0	N0	Negative	Negative	unknow	Negative	Negative
TCGA-BH-A1F6	2965	1	51	FEMALE	unknow	unknow	T4d	MX	N2a	Negative	Negative	unknow	Negative	unknow
TCGA-E2-A158	450	0	43	FEMALE	unknow	Stage IIA	T1c	M0	N1mi	Negative	Negative	unknow	Negative	Negative
TCGA-BH-A0E0	134	0	38	FEMALE	unknow	Stage IIIC	T3	M0	N3a	Negative	Negative	unknow	Negative	Negative
TCGA-AN-A0XU	10	0	54	FEMALE	unknow	Stage IIA	T2	M0	N0	Negative	Negative	unknow	Negative	Negative
TCGA-A8-A07O	304	0	51	FEMALE	unknow	Stage IIA	T2	M0	N0	Negative	Negative	Negative	Negative	Negative
TCGA-D8-A147	584	0	45	FEMALE	unknow	unknow	T2	M0	N0	Negative	Negative	unknow	Negative	Negative
TCGA-C8-A131	411	0	82	FEMALE	unknow	Stage IIIA	T2	M0	N2	Negative	Negative	unknow	Negative	Negative
TCGA-D8-A27H	397	0	72	FEMALE	unknow	Stage IIA	T2	M0	N0	Negative	Negative	unknow	Negative	Negative
TCGA-B6-A402	2281	0	47	FEMALE	unknow	Stage I	T1c	M0	N0 (i-)	Negative	Negative	unknow	Negative	Negative
TCGA-A8-A09X	426	1	62	FEMALE	unknow	Stage IIIC	T2	M0	N3a	Negative	Negative	Negative	Negative	unknow
TCGA-E2-A14X	972	0	55	FEMALE	unknow	Stage IIIA	T2	M0	N2	Negative	Negative	unknow	Negative	Negative
TCGA-B6-A3ZX	1152	1	50	FEMALE	unknow	Stage IV	T3	M1	N1	Negative	Negative	unknow	Negative	Close
TCGA-D8-A1JF	366	0	79	FEMALE	unknow	Stage IIIA	T1c	M0	N2a	Negative	Negative	unknow	Negative	Negative
TCGA-AC-A6IW	413	0	73	FEMALE	unknow	Stage IIA	T2	MX	N0 (i-)	Negative	Negative	unknow	Negative	Negative
TCGA-AO-A03U	1793	1	31	FEMALE	unknow	Stage I	T1c	M0	N0 (i-)	Negative	Negative	Negative	Negative	Negative
TCGA-AO-A129	3286	0	29	FEMALE	unknow	Stage IIB	T2	M0	N1a	Negative	Negative	Negative	Negative	Negative
TCGA-D8-A143	431	0	51	FEMALE	unknow	Stage IIA	T2	M0	N0	Negative	Negative	unknow	Negative	Negative
TCGA-A7-A6VW	285	0	48	FEMALE	unknow	Stage IIA	T2	M0	N0	Negative	Negative	unknow	Negative	Close
TCGA-GM-A2DF	2155	0	53	FEMALE	unknow	Stage IIA	T1c	M0	N1a	Negative	Negative	Negative	Negative	Negative
TCGA-LL-A441	996	0	62	FEMALE	unknow	Stage IA	T1c	MX	N0	Negative	Negative	unknow	Negative	Negative
TCGA-C8-A26Y	0	0	90	FEMALE	unknow	Stage IIA	T2	M0	N0	Negative	Negative	unknow	Negative	Negative
TCGA-AN-A0G0	16	0	56	FEMALE	unknow	Stage IIA	T2	M0	N0	Negative	Negative	unknow	Negative	Negative
TCGA-GM-A2DB	2406	0	62	FEMALE	unknow	Stage IIA	T2	M0	N0 (i-)	Negative	Negative	Negative	Negative	Negative
TCGA-OL-A6VO	858	0	43	FEMALE	unknow	Stage IA	T1c	MX	N0	Negative	Negative	Negative	Negative	Negative
TCGA-BH-A0B9	1572	0	44	FEMALE	unknow	Stage IA	T1c	M0	N0 (i-)	Negative	Negative	unknow	Negative	Negative
TCGA-AR-A5QQ	322	1	68	FEMALE	unknow	Stage IIIA	T3	M0	N1	Negative	Negative	unknow	Negative	unknow
TCGA-A8-A07C	1034	0	57	FEMALE	unknow	Stage IIA	T2	M0	N0	Negative	Negative	Negative	Negative	Negative
TCGA-AN-A0AL	227	0	41	FEMALE	unknow	Stage IIIB	T4	M0	N0	Negative	Negative	unknow	Negative	Negative
TCGA-A2-A0CM	754	1	40	FEMALE	unknow	Stage IIA	T2	M0	N0 (i-)	Negative	Negative	unknow	Negative	Negative
TCGA-AR-A1AR	524	1	50	FEMALE	unknow	Stage IIIA	T1	M0	N2	Negative	Negative	unknow	Negative	Negative
TCGA-BH-A0BL	2278	0	35	FEMALE	unknow	Stage I	T1c	M0	N0	Negative	Negative	unknow	Negative	Negative
