# Supplementary material for: Single-cell and transcriptome analyses revealed CTHRC1 a potential therapeutic target mediating invasion and tumor microenvironment in TNBC: experimental validation
Source: Front Immunol. 2025 Mar 11;16:1534981. doi: 10.3389/fimmu.2025.1534981 (PMC11933001; doi:10.3389/fimmu.2025.1534981)
Supplement: Supplementary file 2 [file DataSheet2.zip › Raw data/estimate.csv]

	ID	CTHRC1	Group	FUCA2	GCLC	StromalScore	ImmuneScore	ESTIMATEScore	TumorPurity
1	TCGA.A1.A0SK.01A	3.993149	Low	18.30188002	16.55421421	-1374.535052	-1490.017599	-2864.552651	0.983027349
2	TCGA.A1.A0SO.01A	5.234685	Low	18.41661483	17.33870087	-1256.44535	-1009.844109	-2266.289458	0.963148895
3	TCGA.A1.A0SP.01A	6.360631	High	19.91620746	16.34190633	-117.8810875	597.5568308	479.6757433	0.780458157
4	TCGA.A2.A04P.01A	5.628791	Low	20.42579929	16.00869357	283.5261631	782.449943	1065.976106	0.723829324
5	TCGA.A2.A04Q.01A	6.692419	High	18.85655326	16.4593948	866.3880895	2278.856489	3145.244579	0.483040344
6	TCGA.A2.A04T.01A	4.469834	Low	18.28215757	16.62776266	-332.9591498	647.0510673	314.0919176	0.795422308
7	TCGA.A2.A04U.01A	5.320903	Low	18.41060195	15.90157018	-302.6151481	-627.7521277	-930.3672758	0.8922827
8	TCGA.A2.A0CM.01A	5.357369	Low	18.89762356	16.39251635	494.4540734	1217.550976	1712.005049	0.655244806
9	TCGA.A2.A0D0.01A	2.968533	Low	20.74550454	16.11930277	-987.9606144	448.0022528	-539.9583616	0.864959041
10	TCGA.A2.A0D2.01A	5.850529	High	19.9561218	15.97835724	52.6582277	630.3729144	683.0311421	0.761450654
11	TCGA.A2.A0EQ.01A	5.331125	Low	19.58026516	16.56411011	253.4385554	1837.776486	2091.215041	0.612202433
12	TCGA.A2.A0ST.01A	3.956261	Low	19.23083891	16.38995598	574.1371991	2551.07073	3125.207929	0.485613515
13	TCGA.A2.A0SX.01A	6.183584	High	18.92411861	16.68760565	707.7860243	1481.936971	2189.722995	0.600705432
14	TCGA.A2.A0T0.01A	6.126095	High	18.95285951	16.44291529	247.7672617	82.39087061	330.1581323	0.793990816
15	TCGA.A2.A0T2.01A	5.620214	Low	18.78077837	16.29263551	11.12868592	73.52537588	84.6540618	0.815378617
16	TCGA.A2.A0YE.01A	6.536134	High	19.61007274	15.61174316	-140.1496978	-638.1772718	-778.3269696	0.881985376
17	TCGA.A2.A0YM.01A	6.576143	High	18.7917375	17.59694346	88.84735986	602.6752711	691.5226309	0.760642084
18	TCGA.A2.A1G6.01A	3.238496	Low	18.41385291	16.81000323	489.4100857	189.1329646	678.5430503	0.761877538
19	TCGA.A2.A3XS.01A	5.440803	Low	19.00032668	16.28551118	30.8274831	408.189032	439.0165151	0.784175666
20	TCGA.A2.A3XT.01A	6.329014	High	19.76148985	16.51820208	178.2969049	1214.083634	1392.380539	0.689952778
21	TCGA.A2.A3XU.01A	5.226759	Low	19.12565582	16.62328409	-1184.478655	-971.1369813	-2155.615637	0.958652424
22	TCGA.A2.A3XX.01A	5.485414	Low	19.16138218	16.42294047	-49.55647327	307.1455105	257.5890372	0.800421497
23	TCGA.A2.A3XY.01A	5.836257	High	18.65576777	16.6546624	953.1310391	1103.931863	2057.062902	0.616158617
24	TCGA.A7.A0CE.01A	3.999378	Low	20.32767051	16.55978237	-497.4715514	-410.4031875	-907.8747389	0.890787223
25	TCGA.A7.A0DA.01A	6.176925	High	19.43325531	16.78536374	244.5969964	-368.2755606	-123.6785642	0.832698713
26	TCGA.A7.A26G.01A	7.056786	High	19.27900094	16.78995698	1342.926424	855.0326449	2197.959069	0.599738465
27	TCGA.A7.A4SD.01A	6.181353	High	19.25401978	16.46794568	365.8133153	889.722568	1255.535883	0.704352822
28	TCGA.A7.A4SE.01A	6.441366	High	18.93897776	15.86954371	570.1324594	-35.2010707	534.9313887	0.775361549
29	TCGA.A7.A5ZV.01A	1.621806	Low	19.70000869	17.41012397	-374.2511873	202.7541471	-171.4970402	0.836564883
30	TCGA.A7.A6VV.01A	6.34907	High	17.58734059	15.75534499	761.5243435	549.2229067	1310.74725	0.698576853
31	TCGA.A7.A6VW.01A	5.879885	High	20.18446138	16.40325688	-151.2889479	406.8556653	255.5667174	0.800599407
32	TCGA.A7.A6VY.01A	6.338995	High	18.70768602	16.85144765	427.3988865	979.5449004	1406.943787	0.688403807
33	TCGA.A8.A07C.01A	5.207846	Low	18.48468098	17.86952643	-116.501985	312.6016956	196.0997106	0.805799295
34	TCGA.A8.A07O.01A	7.332829	High	18.17947656	17.02608157	-409.6822882	269.9690024	-139.7132858	0.833999717
35	TCGA.A8.A08R.01A	7.636033	High	18.56767719	17.60364821	399.9244977	954.9061036	1354.830601	0.693932086
36	TCGA.A8.A09X.01A	5.671132	Low	19.17184453	15.78165159	936.1577778	1202.729836	2138.887614	0.606654336
37	TCGA.AC.A2BK.01A	6.701151	High	19.13574224	17.77648481	-1379.721855	-1036.384015	-2416.10587	0.968830506
38	TCGA.AC.A2QJ.01A	7.850434	High	19.65740309	15.09105385	1070.387745	1435.322776	2505.710521	0.56299058
39	TCGA.AC.A6IW.01A	4.382819	Low	19.27495135	17.13783341	-171.2927041	1819.77384	1648.481135	0.662260156
40	TCGA.AC.A7VC.01A	7.655938	High	19.48881138	15.95772364	821.8296607	240.6799996	1062.50966	0.724180315
41	TCGA.AN.A04D.01A	4.931428	Low	19.79457272	16.10803414	-1225.202535	-1144.167948	-2369.370483	0.967108278
42	TCGA.AN.A0AL.01A	6.714758	High	20.24071929	17.31060946	725.1171473	774.467454	1499.584601	0.678477024
43	TCGA.AN.A0AR.01A	3.874197	Low	19.50680251	17.1356191	-858.0236692	-785.1729485	-1643.196618	0.934556765
44	TCGA.AN.A0AT.01A	5.37728	Low	19.80575633	16.54184381	-564.7843939	34.69396633	-530.0904276	0.864231216
45	TCGA.AN.A0G0.01A	6.99631	High	19.25131558	16.15264176	-247.4101808	-376.9989036	-624.4090844	0.871113456
46	TCGA.AN.A0XU.01A	4.982519	Low	19.91069466	16.76222059	-678.4901287	237.2475399	-441.2425889	0.857596627
47	TCGA.AO.A0J2.01A	5.623372	Low	20.16957534	16.04912404	-348.8626665	585.8526541	236.9899876	0.802230356
48	TCGA.AO.A0J4.01A	6.957162	High	18.42258654	16.53428949	98.24710202	926.3449578	1024.59206	0.728007358
49	TCGA.AO.A0J6.01A	4.05145	Low	19.40635796	16.54941376	-783.3438967	859.6507125	76.30681583	0.816087353
50	TCGA.AO.A0JL.01A	5.940869	High	18.90113529	15.81314344	-45.26014052	-357.3320548	-402.5921953	0.854664866
51	TCGA.AO.A124.01A	5.347123	Low	20.13526036	16.4770953	-818.394301	-227.8525436	-1046.246845	0.899832775
52	TCGA.AO.A128.01A	4.783928	Low	18.48135224	16.39414532	542.3678444	2572.237783	3114.605627	0.486973398
53	TCGA.AO.A129.01A	6.030089	High	19.42298545	15.84136351	143.8254354	1101.557536	1245.382971	0.70540995
54	TCGA.AO.A12F.01A	5.330056	Low	19.79318153	16.41211308	353.5604933	-469.9795764	-116.4190831	0.832108185
55	TCGA.AO.A1KR.01A	3.435202	Low	19.04388264	15.78310872	-1029.37554	23.21501142	-1006.160529	0.897250315
56	TCGA.AQ.A04J.01A	5.006693	Low	18.5959391	16.47580119	896.4802352	1405.766018	2302.246253	0.587419153
57	TCGA.AQ.A54N.01A	5.013078	Low	18.08145175	15.06133838	-1439.070806	-401.195988	-1840.266793	0.944457188
58	TCGA.AR.A0TS.01A	4.398583	Low	18.51759403	16.6029909	559.1680634	1699.807034	2258.975097	0.592547594
59	TCGA.AR.A0TU.01A	5.060112	Low	18.0238717	17.37558916	-796.5045818	694.2592026	-102.2453792	0.830952493
60	TCGA.AR.A0U4.01A	5.855773	High	19.63326288	17.3033841	548.1514158	1635.393214	2183.544629	0.601430234
61	TCGA.AR.A1AI.01A	3.176227	Low	19.66406858	17.08638846	-385.4981664	1275.146361	889.6481946	0.741443542
62	TCGA.AR.A1AQ.01A	5.251052	Low	19.45071661	16.87123046	365.4958322	1469.839472	1835.335304	0.641462536
63	TCGA.AR.A1AR.01A	6.015172	High	19.20888911	16.66841465	916.5598362	1329.677936	2246.237772	0.59405266
64	TCGA.AR.A1AY.01A	5.920474	High	18.35472266	17.43545994	-264.3240078	-369.3951199	-633.7191278	0.871783758
65	TCGA.AR.A256.01A	5.388396	Low	18.90327942	17.65072704	-232.2484384	-47.58501492	-279.8334533	0.845171222
66	TCGA.AR.A2LH.01A	4.871627	Low	18.91474678	16.41094057	670.1216347	1581.564492	2251.686127	0.593409126
67	TCGA.AR.A2LR.01A	6.427122	High	18.58668399	16.4908594	629.5689826	-359.9531129	269.6158697	0.799362003
68	TCGA.AR.A5QQ.01A	5.737319	High	19.11186439	15.99543815	394.077141	1707.045756	2101.122897	0.611051823
69	TCGA.B6.A3ZX.01A	4.807391	Low	17.97446652	16.29158462	145.1317788	2074.356636	2219.488415	0.597206648
70	TCGA.B6.A400.01A	7.070834	High	18.16711247	16.13933563	294.0793966	581.4834686	875.5628652	0.742829323
71	TCGA.B6.A402.01A	6.585053	High	18.93331492	17.56192754	-546.1617278	-743.630283	-1289.792011	0.914849735
72	TCGA.B6.A409.01A	6.584737	High	19.55332828	16.55642656	-232.2665566	0.764758658	-231.501798	0.841357991
73	TCGA.BH.A0AV.01A	6.951984	High	18.84435681	16.01796181	1006.052705	169.7421105	1175.794816	0.712613221
74	TCGA.BH.A0B3.01A	6.165856	High	19.37967468	16.66696463	491.6190947	878.3426912	1369.961786	0.692331107
75	TCGA.BH.A0B9.01A	4.69097	Low	18.80145483	17.11946075	-723.0883244	1211.259018	488.1706939	0.779677941
76	TCGA.BH.A0BG.01A	6.09329	High	19.47716052	16.95630087	9.457108662	1080.855198	1090.312307	0.721359918
77	TCGA.BH.A0BL.01A	6.98354	High	18.98289507	16.85148512	1307.393253	1260.837696	2568.230948	0.555382299
78	TCGA.BH.A0BW.01A	6.250025	High	18.33362749	16.88560546	213.4855167	1342.058544	1555.544061	0.672419874
79	TCGA.BH.A0E0.01A	3.422623	Low	18.66181933	16.55600877	-793.3258202	-109.2109059	-902.5367261	0.890430885
80	TCGA.BH.A0E6.01A	4.316899	Low	19.95778739	15.77195679	-112.3729147	429.0647843	316.6918696	0.795190953
81	TCGA.BH.A0RX.01A	5.389126	Low	19.81692641	16.35821928	1101.066252	1755.061687	2856.127939	0.519753743
82	TCGA.BH.A0WA.01A	6.052696	High	18.31778269	17.11099427	60.16154712	-68.03670025	-7.875153129	0.823166293
83	TCGA.BH.A18G.01A	5.839413	High	19.51675014	16.35131489	31.32507609	42.4550437	73.78011979	0.816301645
84	TCGA.BH.A18Q.01A	4.880597	Low	19.02371715	16.90108927	-76.01427366	360.1576276	284.1433539	0.798078895
85	TCGA.BH.A18T.01A	6.258736	High	19.92259605	16.72823813	-493.7258139	-135.00491	-628.730724	0.871424807
86	TCGA.BH.A18V.01A	5.782118	High	18.34119303	17.05903583	579.9666737	805.4362091	1385.402883	0.690693816
87	TCGA.BH.A1EW.01A	4.577713	Low	18.41424116	16.59995421	302.2558769	489.4953887	791.7512656	0.751009236
88	TCGA.BH.A1FC.01A	5.599026	Low	18.41459554	17.60030648	-227.8392344	1054.646448	826.8072136	0.747601575
89	TCGA.BH.A42U.01A	4.904942	Low	18.79013267	15.68975538	658.4160767	944.5921968	1603.008273	0.667246686
90	TCGA.C8.A12V.01A	6.694767	High	19.45889407	17.15165944	736.7390246	2467.843521	3204.582546	0.475395549
91	TCGA.C8.A131.01A	6.687339	High	19.37606957	17.09991167	419.711076	319.9918969	739.702973	0.756031954
92	TCGA.C8.A1HJ.01A	4.971571	Low	20.03151952	16.78815042	-358.5202482	-287.690461	-646.2107092	0.872680566
93	TCGA.C8.A26X.01A	5.628214	Low	20.5981882	15.84476628	1094.122833	1584.334286	2678.457119	0.541855045
94	TCGA.C8.A26Y.01A	4.022119	Low	19.0526474	17.56431057	-769.633018	59.42644883	-710.2065692	0.877228931
95	TCGA.C8.A27B.01A	5.367479	Low	18.33200243	15.89430894	-251.9998503	1072.654976	820.6551258	0.748201032
96	TCGA.C8.A3M7.01A	4.643527	Low	18.79642604	18.2695218	691.9481075	123.6353712	815.5834787	0.748694752
97	TCGA.D8.A142.01A	6.353512	High	20.15168967	17.14865255	818.0832124	336.5287798	1154.611992	0.71479119
98	TCGA.D8.A143.01A	4.812236	Low	19.38771376	18.77277836	-483.1935298	98.98606435	-384.2074654	0.853260662
99	TCGA.D8.A1JF.01A	5.846503	High	18.96149898	17.19465705	602.3846005	65.58567316	667.9702737	0.762881857
100	TCGA.D8.A1JL.01A	6.143655	High	19.53514162	16.43551648	825.2526968	1243.157963	2068.41066	0.614845805
101	TCGA.D8.A1XK.01A	4.476135	Low	19.81491173	17.8534802	-507.8906484	450.5088695	-57.38177888	0.827270726
102	TCGA.D8.A1XQ.01A	6.402975	High	19.21408895	15.73478429	477.1642466	1013.326493	1490.49074	0.679457046
103	TCGA.D8.A27F.01A	6.164338	High	19.44189494	16.04791016	252.7763966	-182.675527	70.10086961	0.816613485
104	TCGA.D8.A27H.01A	6.924016	High	18.41451163	17.062602	512.3463079	-66.28666278	446.0596451	0.783533703
105	TCGA.D8.A27M.01A	6.97028	High	19.03353961	16.52689528	996.5334549	1486.040488	2482.573943	0.565794147
106	TCGA.E2.A14N.01A	6.04638	High	19.93087847	16.13576234	-777.005661	388.322047	-388.683614	0.853603118
107	TCGA.E2.A14R.01A	4.77187	Low	19.55679943	17.40951164	-476.359178	880.0626538	403.7034758	0.787381707
108	TCGA.E2.A14X.01A	5.297866	Low	18.93929523	17.89240456	-67.63426426	790.8911741	723.2569099	0.757609856
109	TCGA.E2.A150.01A	5.639762	Low	17.707188	16.86510288	288.4177934	551.5418365	839.9596299	0.746317964
110	TCGA.E2.A158.01A	5.256328	Low	19.39667879	16.2131725	-1241.876821	-770.7287884	-2012.605609	0.95246769
111	TCGA.E2.A159.01A	5.670812	Low	19.27929335	16.10942246	423.0764747	1328.608797	1751.685272	0.65083372
112	TCGA.E2.A1AZ.01A	6.665319	High	18.72311274	16.51645821	773.8346074	994.155959	1767.990566	0.649014718
113	TCGA.E2.A1B6.01A	5.057883	Low	19.3571635	16.39503927	42.15223694	2360.084367	2402.236604	0.57547812
114	TCGA.E2.A1L7.01A	6.552323	High	17.06849413	16.87838983	236.2151092	957.0784884	1193.293598	0.71080884
115	TCGA.E2.A1LG.01A	2.95771	Low	18.60933754	15.80404134	-1109.405367	-180.9090758	-1290.314443	0.914880698
116	TCGA.E2.A1LH.01A	5.496223	Low	19.05647094	16.84432083	513.9839751	1776.564721	2290.548696	0.588807878
117	TCGA.E2.A1LI.01A	6.5219	High	19.32329264	16.3394316	-489.3708048	484.7145613	-4.656243529	0.822897916
118	TCGA.E2.A1LK.01A	6.233859	High	18.98094703	16.49736438	-1153.631813	-271.0454473	-1424.677261	0.922664861
119	TCGA.E2.A1LL.01A	4.363122	Low	19.39517391	16.80976998	-621.4412096	-480.1231419	-1101.564351	0.903345285
120	TCGA.E2.A1LS.01A	2.658006	Low	19.17698317	15.87815057	-429.4721363	-575.6131247	-1005.085261	0.897180615
121	TCGA.E2.A573.01A	4.967404	Low	19.8303118	17.01916996	-192.0583349	1374.26211	1182.203775	0.711952909
122	TCGA.E2.A574.01A	5.430817	Low	19.91398857	18.31246521	-1185.377606	-943.1186558	-2128.496262	0.957511975
123	TCGA.E9.A5FL.01A	4.838911	Low	18.83410918	16.61734942	264.0861331	232.0604924	496.1466255	0.778944291
124	TCGA.EW.A1OV.01A	4.361642	Low	18.97665432	16.70377477	816.1803779	2186.882295	3003.062673	0.501208124
125	TCGA.EW.A1OW.01A	6.646062	High	18.99093169	16.82018143	427.2794383	47.03361524	474.3130536	0.780950067
126	TCGA.EW.A1P1.01A	6.066406	High	19.37094694	16.7571387	1484.95753	1023.481617	2508.439147	0.562659511
127	TCGA.EW.A1P4.01A	5.407995	Low	18.67629029	16.16104587	12.64984493	1087.165323	1099.815168	0.720393158
128	TCGA.EW.A1P7.01A	5.275756	Low	19.56776053	16.98324872	1029.839506	2173.961154	3203.80066	0.475496518
129	TCGA.EW.A1P8.01A	5.773474	High	19.07640298	15.77448953	168.3474584	906.6690489	1075.016507	0.722913067
130	TCGA.EW.A1PB.01A	4.143597	Low	20.00201278	16.80849275	62.61960655	1960.065369	2022.684975	0.620125317
131	TCGA.EW.A1PH.01A	6.691774	High	18.88665928	16.7131635	-373.3127106	-184.9784382	-558.2911488	0.866306386
132	TCGA.EW.A3U0.01A	6.416889	High	18.85259309	16.80620769	872.7799779	2243.698394	3116.478372	0.48673328
133	TCGA.EW.A6SB.01A	4.097619	Low	18.89535019	16.70583667	-518.0962104	1790.410578	1272.314367	0.702602407
134	TCGA.GI.A2C9.01A	5.944584	High	19.59930962	17.36543616	243.7476236	166.0200654	409.7676889	0.786832645
135	TCGA.GM.A2DB.01A	4.490185	Low	18.80978525	16.83467409	-514.6762899	570.9013491	56.22505924	0.817787405
136	TCGA.GM.A2DD.01A	6.062133	High	19.43304624	16.0096419	1097.428541	1817.266959	2914.6955	0.512390037
137	TCGA.GM.A2DF.01A	5.698341	High	19.82844248	17.08114776	476.3348837	1215.620941	1691.955824	0.657465152
138	TCGA.GM.A2DH.01A	5.876033	High	18.17060381	16.42399925	-155.1422513	1091.539104	936.3968525	0.736821507
139	TCGA.GM.A2DI.01A	6.092742	High	18.87237347	16.47802205	1216.650273	2142.463441	3359.113714	0.455318752
140	TCGA.GM.A3XL.01A	3.397159	Low	18.01846977	16.59704309	-669.111178	975.7984667	306.6872888	0.796080568
141	TCGA.HN.A2NL.01A	5.405237	Low	18.62487727	16.92185609	-890.3561163	97.46653743	-792.8895789	0.882990772
142	TCGA.LL.A441.01A	4.997798	Low	18.54748279	16.50047249	323.9916294	1821.892038	2145.883667	0.605837634
143	TCGA.LL.A5YO.01A	6.099926	High	18.72086635	16.94929158	643.0417134	2362.186383	3005.228096	0.500933047
144	TCGA.LL.A73Y.01A	6.74503	High	18.2257681	18.24302305	576.82221	676.4595847	1253.281795	0.704587654
145	TCGA.LL.A740.01A	6.675908	High	18.69971698	17.98972621	860.6106732	258.986747	1119.59742	0.718376143
146	TCGA.OL.A5D6.01A	6.067929	High	17.95741025	16.03056032	863.3762516	188.7999432	1052.176195	0.725225506
147	TCGA.OL.A5D7.01A	6.342014	High	18.67393604	15.26155645	-559.7525748	1272.758877	713.0063021	0.758591108
148	TCGA.OL.A5RW.01A	5.950732	High	18.31647085	16.39486087	-294.9991944	138.3308662	-156.6683282	0.835370367
149	TCGA.OL.A66I.01A	7.033162	High	19.72153591	15.89485226	861.943751	2194.114463	3056.058214	0.494461537
150	TCGA.OL.A66P.01A	6.149019	High	18.3440883	16.69187597	902.8793964	2175.217398	3078.096795	0.491647087
151	TCGA.OL.A6VO.01A	6.17267	High	18.77271224	16.45546062	-627.4873993	23.6819872	-603.8054121	0.869624257
152	TCGA.OL.A97C.01A	2.933724	Low	18.31337082	16.72123243	414.4073156	295.2310426	709.6383582	0.758913133
153	TCGA.S3.AA10.01A	5.496772	Low	18.87435685	15.99899362	158.722627	1832.823305	1991.545932	0.623704671
154	TCGA.S3.AA15.01A	6.016046	High	18.87435685	15.99899362	1227.731484	2016.015677	3243.747161	0.470329988
