# Supplementary material for: Single-cell and transcriptome analyses revealed CTHRC1 a potential therapeutic target mediating invasion and tumor microenvironment in TNBC: experimental validation
Source: Front Immunol. 2025 Mar 11;16:1534981. doi: 10.3389/fimmu.2025.1534981 (PMC11933001; doi:10.3389/fimmu.2025.1534981)
Supplement: Supplementary file 2 [file DataSheet2.zip › Raw data/gsva_res.csv]

Genesets	CTHRC1_High	M1	M0	CTHRC1_Low	MSC	M2	Malignant
Angiogenesis	0.71882467	0.339116917	0.436487541	0.603644348	0.540910276	0.323035919	0.23891212
Apoptosis	0.809976256	0.845749063	0.872429776	0.733152939	0.74161383	0.80866043	0.784491112
Cell Cycle	0.34613503	0.56669571	0.512410566	0.280737855	0.917088249	0.573067554	0.834814944
Differentiation	0.438301091	0.422510833	0.423212146	0.361811705	0.362857306	0.429562884	0.304281934
DNA damage	0.718525145	0.7753375	0.782401619	0.721087504	0.841204896	0.766367703	0.811395407
DNA repair	0.656817096	0.721438773	0.677493436	0.709256195	0.804851404	0.704363636	0.799047044
EMT	1.037622832	0.372257486	0.441641912	0.920018341	0.914222061	0.370421952	0.466143556
Hypoxia	0.978969597	0.780586389	0.884942685	0.854859391	0.774311587	0.68606202	0.827713309
Inflammation	0.708719906	0.892027775	0.920204546	0.506775504	0.543173702	0.789015418	0.533063127
Invasion	1.23891212	0.579921782	0.619270119	1.070995256	1.034304339	0.533859164	0.514315317
Metastasis	0.8231424	0.62789663	0.630827605	0.62193137	0.762986312	0.530186224	0.621152884
Proliferation	0.463753205	0.483496546	0.419256189	0.378026008	0.470075397	0.476036454	0.386210546
Quiescence	0.885259509	0.86021987	0.901209298	0.783646758	0.622872024	0.753924365	0.657748204
Stemness	0.454056211	0.348004683	0.342759685	0.42251442	0.350600566	0.273694627	0.455767782
