# Supplementary material for: Single-cell and transcriptome analyses revealed CTHRC1 a potential therapeutic target mediating invasion and tumor microenvironment in TNBC: experimental validation
Source: Front Immunol. 2025 Mar 11;16:1534981. doi: 10.3389/fimmu.2025.1534981 (PMC11933001; doi:10.3389/fimmu.2025.1534981)
Supplement: Supplementary file 2 [file DataSheet2.zip › Raw data/High-Invation.csv]

	orig.ident	nCount_RNA	nFeature_RNA	percent.mt	percent.HB	RNA_snn_res.1	seurat_clusters	celltype	RNA_snn_res.0.5	AUC	UMAP_1	UMAP_2
CID3946_AGGATCTAGAGGATGA	CID3946	1297	716	2.15882806476484	0	4	3	CTHRC1_High	3	0.215690911638988	9.54835661405524	3.5387481793094
CID3946_CGTTGGGTCCCTGTTG	CID3946	1101	619	1.36239782016349	0	4	3	CTHRC1_High	3	0.200822472146311	9.49618586057623	4.20915976607087
CID3946_GCTTTCGTCACTGGGC	CID3946	1971	930	2.02942668696093	0	4	3	CTHRC1_High	3	0.27356176862168	9.43068846219977	3.59614816748384
CID3946_CGAATTGCACCCTATC	CID3946	696	414	2.44252873563218	0	4	3	CTHRC1_High	3	0.164919241819074	9.7728534554859	4.12372723662141
CID3946_AGCTCAAGTACATACC	CID3946	585	417	2.56410256410256	0	4	3	CTHRC1_High	3	0.226968152196763	9.51516970151862	4.6154083355594
CID3946_TGTGAGTGTCTCCTGT	CID3946	1484	737	4.31266846361186	0	4	3	CTHRC1_High	3	0.244595683554061	9.29126032346686	3.73553505980256
CID3946_ACTACGAGTTTGGAAA	CID3946	1846	971	8.50487540628386	0	4	3	CTHRC1_High	3	0.314282460934763	9.21834429258307	3.58205095373872
CID3946_AGGTTGTAGTAAACTG	CID3946	458	312	1.31004366812227	0	4	3	CTHRC1_High	3	0.220258741503749	9.06710203641852	4.51009217345002
CID3946_GTTACAGCATAGGTTC	CID3946	656	422	0.457317073170732	0	4	3	CTHRC1_High	3	0.207146485880457	9.41113527769049	4.44065657698396
CID3946_TTGTTTGGTGTCATGT	CID3946	721	451	4.43828016643551	0	4	3	CTHRC1_High	3	0.171838869035106	9.62210901731452	4.17681017958406
CID3946_AACCATGCATCGAACT	CID3946	1553	791	1.54539600772698	0	4	3	CTHRC1_High	3	0.261903510615934	9.13221319669684	3.99303737723115
CID3946_GATGAGGAGCTGAGTG	CID3946	1624	873	5.78817733990148	0	4	3	CTHRC1_High	3	0.251440859084857	9.40905054563483	3.61283866011384
CID3946_TGGGTTACACGACGTC	CID3946	1478	795	1.62381596752368	0	4	3	CTHRC1_High	3	0.238236633732745	9.13372095579108	3.93926707350496
CID3946_TGCCGAGCAGGACTAG	CID3946	1002	516	7.68463073852295	0	4	3	CTHRC1_High	3	0.187276644944293	9.48949774259528	4.85117617689851
CID3946_ACAACCAGTGACTGTT	CID3946	499	328	0.400801603206413	0	4	3	CTHRC1_High	3	0.150449337817952	9.51388605588873	4.87291327559236
CID3946_ACGTAGTCACCAAATC	CID3946	638	435	2.97805642633229	0	4	3	CTHRC1_High	3	0.241052659239016	8.71125753873786	4.57575455748323
CID3946_TAACGACAGGAAAGGT	CID3946	561	405	2.13903743315508	0	4	3	CTHRC1_High	3	0.261391107841076	9.36577948087653	4.86058608137849
CID3946_TACCTGCAGGCCTAAG	CID3946	489	352	1.22699386503067	0	4	3	CTHRC1_High	3	0.172894331161096	9.00022848600348	4.67755309187654
CID3946_TCACATTTCCGATTAG	CID3946	1647	919	7.34669095324833	0	4	3	CTHRC1_High	3	0.3018315114568	9.29998548978766	4.17997923933747
CID3946_ACATTTCGTTCTTGTT	CID3946	1264	690	1.66139240506329	0	4	3	CTHRC1_High	3	0.203669154228856	8.94439085477789	4.0578767403293
CID3946_AGTAACCGTCGAAGCA	CID3946	856	495	1.51869158878505	0	4	3	CTHRC1_High	3	0.198426879686077	9.36445291990241	4.54746047102693
CID3946_GATGATCGTTGCCTAA	CID3946	1026	599	1.94931773879142	0	4	3	CTHRC1_High	3	0.201251664214141	8.97348173612555	4.18873849951509
CID3946_GGGAAGTAGAGGATCC	CID3946	1038	593	2.21579961464355	0	4	3	CTHRC1_High	3	0.184167192207974	9.07027872556647	4.2346538647342
CID3946_GGGCCATGTTCGTACA	CID3946	1031	590	2.71580989330747	0	4	3	CTHRC1_High	3	0.188113131525471	9.24434908384284	4.38898984038118
CID3946_TTCAATCGTAGGCAGT	CID3946	876	526	2.85388127853881	0	4	3	CTHRC1_High	3	0.171422815499965	9.30013998502692	4.45018116080049
CID3946_TTGAACGAGCTCGAAG	CID3946	1014	585	1.38067061143984	0	4	3	CTHRC1_High	3	0.20780341251489	9.10418947690924	4.35390726172212
CID3946_TTTAGTCAGTGGTTGG	CID3946	1354	720	2.58493353028065	0	4	3	CTHRC1_High	3	0.267653808422675	8.95199736112555	3.63431850516084
CID3946_AATAGAGTCAAGAGTA	CID3946	983	563	3.96744659206511	0	4	3	CTHRC1_High	3	0.209012157522248	9.56878908628424	4.50874820791963
CID3946_CATGCGGGTAGTCTGT	CID3946	439	326	2.50569476082005	0	4	3	CTHRC1_High	3	0.126405822997688	9.34768064969977	4.94493237578157
CID3946_GTTGTGACACAAACGG	CID3946	1157	673	8.64304235090752	0	4	3	CTHRC1_High	3	0.214127426249036	9.05536898130377	4.15278140150788
CID3946_AGGGCTCCAGAAGCGT	CID3946	1048	595	2.09923664122137	0	4	3	CTHRC1_High	3	0.193324749491977	9.27385862821539	4.49843517386201
CID3946_TAGGAGGAGCCTCAGC	CID3946	1475	794	2.10169491525424	0	4	3	CTHRC1_High	3	0.256302116179665	9.76973112577399	3.70362845503572
CID3946_AACAACCCATTGACAC	CID3946	731	490	4.10396716826265	0	4	3	CTHRC1_High	3	0.227436759862659	9.47766169065436	4.92292491041902
CID3946_AAGCGAGCACAAACGG	CID3946	537	399	2.79329608938547	0	4	3	CTHRC1_High	3	0.172316235722794	9.33282907957038	4.76618138396028
CID3946_ACATCCCAGCCGAACA	CID3946	963	534	1.14226375908619	0	4	3	CTHRC1_High	3	0.229718485039591	8.97139128202399	4.37308779799226
CID3946_ACCTACCCAGTCTACA	CID3946	524	369	1.33587786259542	0	4	3	CTHRC1_High	3	0.191393385186742	9.35404833311041	4.52915087782624
CID3946_ACCTGTCTCCGCAAAT	CID3946	490	333	1.63265306122449	0	4	3	CTHRC1_High	3	0.211950809333614	9.38592966550788	4.82986680113557
CID3946_ACTATTCCAATTGCGT	CID3946	429	335	1.63170163170163	0	4	3	CTHRC1_High	3	0.176805234391423	9.39099367612799	4.82031718336824
CID3946_ACTTTCAGTCACTCGG	CID3946	924	553	1.2987012987013	0	4	3	CTHRC1_High	3	0.225868894961811	9.19881304258307	4.22021714293245
CID3946_ATTCACTGTAGCGTTT	CID3946	431	303	1.39211136890951	0	4	3	CTHRC1_High	3	0.158043409712003	9.19848211759528	4.76906243407014
CID3946_CACGTGGCACTGATTG	CID3946	553	355	1.62748643761302	0	4	3	CTHRC1_High	3	0.175053430032934	9.61365660184821	4.76634923063996
CID3946_CAGATTGTCACCGGTG	CID3946	419	304	1.19331742243437	0	4	3	CTHRC1_High	3	0.215857333053045	9.13503988737067	4.89740744673494
CID3946_CCTCCAATCCCTTGGT	CID3946	864	500	0.347222222222222	0	4	3	CTHRC1_High	3	0.220705451615164	9.49102457517584	4.11321202360871
CID3946_CCTCTCCGTCACTAGT	CID3946	555	387	1.44144144144144	0	4	3	CTHRC1_High	3	0.225435323383085	9.21668776029547	4.61572638594392
CID3946_CGAGAAGAGCGCATCC	CID3946	492	363	2.23577235772358	0	4	3	CTHRC1_High	3	0.159615654123747	9.32628592008551	4.84897891127351
CID3946_CGCATAAAGACGAAGA	CID3946	453	309	0.883002207505519	0	4	3	CTHRC1_High	3	0.252264207133347	9.37917383665045	4.75105706297639
CID3946_CGGGCATCAGTGGCTC	CID3946	829	495	1.93003618817853	0	4	3	CTHRC1_High	3	0.193732044005325	9.39991243833502	4.7039412602115
CID3946_CTACAGAAGTCAGCGA	CID3946	471	326	2.54777070063694	0	4	3	CTHRC1_High	3	0.20925303062154	9.48889597410163	4.71542445265535
CID3946_GAAATGATCCCGTGTT	CID3946	404	312	1.73267326732673	0	4	3	CTHRC1_High	3	0.149831826781585	9.64349897855719	4.60560885512117
CID3946_GAGACCCCATGAGATA	CID3946	447	328	2.01342281879195	0	4	3	CTHRC1_High	3	0.17120821946605	9.45962389463385	4.90932932936433
CID3946_GATGTTGCACAGACGA	CID3946	589	387	1.18845500848896	0	4	3	CTHRC1_High	3	0.210658853619228	9.34070452207526	4.47350421988252
CID3946_GCTGAATAGTATGACA	CID3946	502	339	1.99203187250996	0	4	3	CTHRC1_High	3	0.163487141756009	9.276096901836	4.33347741209748
CID3946_GGAACCCCACAAATCC	CID3946	629	458	4.92845786963434	0	4	3	CTHRC1_High	3	0.180019795389251	9.61719759458502	4.67853728377107
CID3946_GGAACCCTCTAGCCAA	CID3946	701	480	8.7018544935806	0	4	3	CTHRC1_High	3	0.229442575853129	9.55023249143561	4.81426516615632
CID3946_GGTGTTAGTGAAGCGT	CID3946	647	452	2.62751159196291	0	4	3	CTHRC1_High	3	0.196626900707729	9.10265882963141	4.84965792738679
CID3946_GTCCTCACAACCACGC	CID3946	710	481	2.3943661971831	0	4	3	CTHRC1_High	3	0.232709690981711	9.63083036893805	4.47308746420625
CID3946_GTCGTTCTCCGTGTAA	CID3946	584	422	2.73972602739726	0	4	3	CTHRC1_High	3	0.19417875411674	9.36949594968756	4.75992146574739
CID3946_GTCTGTCTCCCTTTGG	CID3946	466	355	1.28755364806867	0	4	3	CTHRC1_High	3	0.153370471585733	9.28675707334479	4.80522290312532
CID3946_TAACCAGAGGGCAGAG	CID3946	444	324	2.02702702702703	0	4	3	CTHRC1_High	3	0.185253310910238	9.22956045621832	4.7900385006595
CID3946_TACCTGCTCCTGTAGA	CID3946	708	420	0.706214689265537	0	4	3	CTHRC1_High	3	0.248020461074907	9.36188944333991	4.47681370817903
CID3946_TCACACCAGAGTCTTC	CID3946	740	453	1.62162162162162	0	4	3	CTHRC1_High	3	0.205666211197533	9.05883749479254	4.47306266867402
CID3946_TCCACGTTCCGCCTAT	CID3946	718	422	1.81058495821727	0	4	3	CTHRC1_High	3	0.182967206222409	9.21546610349616	4.37655011259797
CID3946_TCCCAGTCAAGAGCTG	CID3946	615	404	0.975609756097561	0	4	3	CTHRC1_High	3	0.25931084016537	9.07304438108405	4.60521880232576
CID3946_TCGGGTGGTGCTTATG	CID3946	464	303	0.862068965517241	0	4	3	CTHRC1_High	3	0.217403300399411	9.23839910978278	4.66851941191438
CID3946_TTGATGGGTATCACCA	CID3946	509	357	0.982318271119843	0	4	3	CTHRC1_High	3	0.21218730292201	9.32934339994391	4.76984921538118
CID3946_AAACGAACATACAGCT	CID3946	708	485	2.54237288135593	0	4	3	CTHRC1_High	3	0.242042428701563	9.05733259672125	4.53879204832795
CID3946_GGTCACGCATGGCTGC	CID3946	1043	660	8.43720038350911	0	4	3	CTHRC1_High	3	0.284729521407049	8.97820147031745	4.1933108910251
CID3946_TGCAGTAAGCAGTCTT	CID3946	827	562	3.74848851269649	0	4	3	CTHRC1_High	3	0.271354495129984	9.37422617429694	4.573851977222
CID3946_TTTGACTCAAACCATC	CID3946	557	415	1.43626570915619	0	4	3	CTHRC1_High	3	0.196758286034616	9.42639597410163	4.58167973601106
CID3946_ACCTGAATCCAACTGA	CID3946	1220	666	3.60655737704918	0	4	3	CTHRC1_High	3	0.284387919557144	9.27795847410163	4.18943706595185
CID3946_GGATGTTCACTTCAGA	CID3946	584	404	2.05479452054794	0	4	3	CTHRC1_High	3	0.221082089552239	9.44971521848639	4.88604250990632
CID3946_ATTCGTTAGCAGGTCA	CID3946	689	475	4.78955007256894	0	4	3	CTHRC1_High	3	0.222141931189125	9.18531568998297	4.48349777304414
CID3946_CGTGCTTTCAGCTGAT	CID3946	911	523	1.20746432491767	0	4	3	CTHRC1_High	3	0.215033985004555	9.30870302671393	4.35034791075471
CID3946_GACTGATGTCCTCAGG	CID3946	479	349	1.46137787056367	0	4	3	CTHRC1_High	3	0.192978768131175	9.61008604520758	4.69415322386506
CID3946_GGCTTGGAGATGGTAT	CID3946	627	450	3.98724082934609	0	4	3	CTHRC1_High	3	0.206222409081354	9.37974127286872	4.86594573103669
CID3946_GGTTGTAGTATTGAGA	CID3946	465	331	1.29032258064516	0	4	3	CTHRC1_High	3	0.16719658748511	9.50853403562506	4.83292189680818
CID3946_ACTCTCGTCCCTCAAC	CID3946	1137	637	0.703605980650836	0	4	3	CTHRC1_High	3	0.205639934132156	9.04064424985846	4.35341683470491
CID3946_AGATCGTGTCAGACGA	CID3946	849	525	1.6489988221437	0	4	3	CTHRC1_High	3	0.212782916403896	8.97322805875739	4.00001040541413
CID3946_AGCGATTAGACATCCT	CID3946	1109	589	2.34445446348061	0	4	3	CTHRC1_High	3	0.256959042814099	9.07604273313483	4.19221058928254
CID3946_TAACACGTCCTCACTG	CID3946	1907	940	1.15364446775039	0	4	3	CTHRC1_High	3	0.301424216943452	8.98056372159918	3.59018984877351
CID3946_TCAGTGAAGGATATAC	CID3946	1211	660	1.15606936416185	0	4	3	CTHRC1_High	3	0.250849625113867	8.57802256101569	3.82336464964631
CID3946_AAGGAATAGGCGAACT	CID3946	1015	644	6.60098522167488	0	4	3	CTHRC1_High	3	0.27178806670871	8.93100698942145	4.18499675833467
CID3946_AATCACGTCGGCTTGG	CID3946	536	349	2.61194029850746	0	4	3	CTHRC1_High	3	0.247928491346086	9.03773935789069	4.38057390295747
CID3946_AGATGCTGTGGTTTGT	CID3946	593	370	4.72175379426644	0	4	3	CTHRC1_High	3	0.180851902459533	8.99421556943854	4.50594369017366
CID3946_AGGAGGTGTCTCCTGT	CID3946	699	483	2.28898426323319	0	4	3	CTHRC1_High	3	0.264951650199706	9.30177744382819	4.34248891913179
CID3946_CCCTTAGGTCGATGCC	CID3946	1152	668	4.25347222222222	0	4	3	CTHRC1_High	3	0.232622100763787	9.23736341947516	4.14819661223176
CID3946_CCTATCGAGGTGCCTC	CID3946	502	366	1.99203187250996	0	4	3	CTHRC1_High	3	0.150418681241679	9.42924936765631	4.92216244780305
CID3946_CTCATTACAGCCTATA	CID3946	949	555	3.79346680716544	0	4	3	CTHRC1_High	3	0.213632541517763	9.09368570798834	3.89149418913606
CID3946_GATTCGATCCTCTGCA	CID3946	719	484	4.03337969401947	0	4	3	CTHRC1_High	3	0.225268901969028	8.72525366300543	4.16015640341523
CID3946_GTCCCATGTAGCACAG	CID3946	777	503	1.93050193050193	0	4	3	CTHRC1_High	3	0.197861922780464	9.20980795377692	4.21806160055879
CID3946_GTGTAACAGGCTCCCA	CID3946	641	451	3.90015600624025	0	4	3	CTHRC1_High	3	0.164669609697989	9.31765802854498	4.91099730574372
CID3946_TAACCAGAGTCATGAA	CID3946	798	512	3.7593984962406	0	4	3	CTHRC1_High	3	0.203677913250648	9.32321699613532	4.30783191763642
CID3946_TATATCCGTCGAGCTC	CID3946	804	486	4.60199004975124	0	4	3	CTHRC1_High	3	0.244516852357929	9.4258247231861	4.36318985068086
CID3946_TCCGTGTCACTGAATC	CID3946	1435	770	1.95121951219512	0	4	3	CTHRC1_High	3	0.246036542638918	8.99646814817389	3.69669715010408
CID3946_TCCTCTTGTATTCCTT	CID3946	967	617	2.27507755946225	0	4	3	CTHRC1_High	3	0.255745918295845	9.16927870267829	4.45538655363801
CID3946_TCCTGCAAGAACTTCC	CID3946	1121	713	4.014272970562	0	4	3	CTHRC1_High	3	0.249400007007217	9.33486803525885	4.26478329741243
CID3946_TGGGCGTTCTGCACCT	CID3946	1250	707	1.44	0	4	3	CTHRC1_High	3	0.265516607105318	9.20093115323981	4.10056058012727
CID3946_TTCAGGATCAGGGATG	CID3946	881	574	6.92395005675369	0	4	3	CTHRC1_High	3	0.221901058089833	8.908834061565	4.52303067290071
CID3946_TTTAGTCTCCGTGCGA	CID3946	651	441	5.22273425499232	0	4	3	CTHRC1_High	3	0.263988157802537	9.35583456510504	4.77731410109285
CID3946_TGAGACTAGCATCCTA	CID3946	2031	931	1.6740521910389	0	4	3	CTHRC1_High	3	0.279658047789223	9.48676355833014	3.56695238196138
CID3946_ACCGTTCCAGTCGAGA	CID3946	441	316	2.72108843537415	0	4	3	CTHRC1_High	3	0.121947480905332	10.2936712121387	4.22957268797639
CID4465_AAAGTAGGTTATCCGA	CID4465	473	326	2.74841437632135	0	4	3	CTHRC1_High	3	0.156326641440684	9.52020891660651	3.89224806868318
CID4465_AAATGCCGTTAGGGTG	CID4465	1017	666	3.63815142576204	0	4	3	CTHRC1_High	3	0.274411393735548	9.45668753141364	3.34068480574372
CID4465_ACGATACTCGCCTGAG	CID4465	938	551	2.98507462686567	0	4	3	CTHRC1_High	3	0.155831756709411	9.5754772042652	2.97533742033723
CID4465_ACTGAGTAGATCCGAG	CID4465	493	304	5.88235294117647	0	4	3	CTHRC1_High	3	0.174497232149114	9.93937929624518	3.86408201300386
CID4465_AGCCTAATCACATAGC	CID4465	757	439	4.49141347424042	0	4	3	CTHRC1_High	3	0.229241118351902	9.40067156309088	3.90453878485444
CID4465_AGTTGGTTCCTTGGTC	CID4465	759	494	2.89855072463768	0	4	3	CTHRC1_High	3	0.210199004975124	9.6272178506275	3.71217576109651
CID4465_CAGCTAAGTTACGACT	CID4465	642	439	1.4018691588785	0	4	3	CTHRC1_High	3	0.17811908766029	9.85730417722663	3.70175067030671
CID4465_CAGTAACTCGTTGACA	CID4465	985	581	2.63959390862944	0	4	3	CTHRC1_High	3	0.190443031322262	9.72411020750006	3.52359500967744
CID4465_CCAGCGATCCATGCTC	CID4465	417	328	1.43884892086331	0	4	3	CTHRC1_High	3	0.143542849134609	9.69575270170172	4.65070525252107
CID4465_CCCAGTTTCGGAAATA	CID4465	434	306	4.14746543778802	0	4	3	CTHRC1_High	3	0.102922885572139	10.0417018746754	4.02738085829499
CID4465_CCCATACCACTAGTAC	CID4465	1617	913	1.60791589363018	0	4	3	CTHRC1_High	3	0.228290764487422	9.93218382352789	2.89488950812104
CID4465_CGCCAAGAGACTAAGT	CID4465	700	439	2.14285714285714	0	4	3	CTHRC1_High	3	0.178486966575573	10.0681300973316	3.43946043097261
CID4465_CTACATTAGCCTATGT	CID4465	634	386	0.630914826498423	0	4	3	CTHRC1_High	3	0.158739751944503	9.80891378873786	3.78322092139009
CID4465_CTCGGGAAGAGCAATT	CID4465	600	392	5.83333333333333	0	4	3	CTHRC1_High	3	0.129826221007638	9.76553400510748	3.80681100928071
CID4465_CTTGGCTTCCAAACAC	CID4465	678	436	3.39233038348083	0	4	3	CTHRC1_High	3	0.213816480975405	9.91271456235846	3.66137686812165
CID4465_GAACCTACAACACGCC	CID4465	696	440	2.44252873563218	0	4	3	CTHRC1_High	3	0.099108331581529	9.89888723844489	3.63868180357698
CID4465_GAATGAATCCTAGTGA	CID4465	1108	679	1.08303249097473	0	4	3	CTHRC1_High	3	0.224152126690491	10.8587718819996	2.64289108359101
CID4465_GACTGCGAGACTAAGT	CID4465	497	363	1.40845070422535	0	4	3	CTHRC1_High	3	0.158547053465069	9.4054799889942	3.83956638418916
CID4465_GAGGTGAGTTACGGAG	CID4465	462	332	2.5974025974026	0	4	3	CTHRC1_High	3	0.102235302361432	10.0690465783497	4.11617032133821
CID4465_GCCTCTAAGCAATATG	CID4465	535	362	1.49532710280374	0	4	3	CTHRC1_High	3	0.105725772545722	10.350445351543	3.2905906780887
CID4465_GCGACCATCCGTCAAA	CID4465	572	389	2.62237762237762	0	4	3	CTHRC1_High	3	0.160693013804218	9.57252367490729	4.53900996290925
CID4465_GCGCAACAGGCTATCT	CID4465	453	313	1.54525386313466	0	4	3	CTHRC1_High	3	0.153423025716488	9.30952795499762	3.89261523329499
CID4465_GGAAAGCGTTCCGGCA	CID4465	455	312	2.85714285714286	0	4	3	CTHRC1_High	3	0.17262280148553	9.82875212186774	3.96426549994233
CID4465_GGCTGGTGTTCACGGC	CID4465	706	446	1.13314447592068	0	4	3	CTHRC1_High	3	0.174978978347698	9.23127516263922	3.54425445639375
CID4465_GGGCATCCAATGGTCT	CID4465	509	347	2.94695481335953	0	4	3	CTHRC1_High	3	0.146415808282531	9.98236616605719	3.96758476340058
CID4465_GTAACGTAGCCTATGT	CID4465	508	316	3.1496062992126	0	4	3	CTHRC1_High	3	0.126585382944433	9.94655188077887	4.38359347426179
CID4465_GTAGTCATCCAGATCA	CID4465	532	304	3.19548872180451	0	4	3	CTHRC1_High	3	0.120449688178824	10.0267663812061	4.11131135069612
CID4465_GTATTCTCATCGATGT	CID4465	569	385	1.5817223198594	0	4	3	CTHRC1_High	3	0.133456835540607	9.81339987272223	3.78881541334871
CID4465_GTCGTAATCGTACCGG	CID4465	544	376	1.28676470588235	0	4	3	CTHRC1_High	3	0.151189475159414	9.69055040830573	3.68483105742219
CID4465_GTGTGCGAGCTAACTC	CID4465	1525	939	1.70491803278689	0	4	3	CTHRC1_High	3	0.275195326185972	9.29028852933844	2.85618821226838
CID4465_GTTCTCGGTCATCCCT	CID4465	654	398	1.68195718654434	0	4	3	CTHRC1_High	3	0.234417700231238	9.19671114438971	3.74607649885896
CID4465_TACACGATCCTTAATC	CID4465	535	368	1.68224299065421	0	4	3	CTHRC1_High	3	0.156655104757901	9.95596846097907	3.96349969946626
CID4465_TCAGATGTCACTCCTG	CID4465	490	343	2.85714285714286	0	4	3	CTHRC1_High	3	0.182910272580758	9.73438700193366	4.04287353598359
CID4465_TCGTACCAGCACGCCT	CID4465	581	397	3.09810671256454	0	4	3	CTHRC1_High	3	0.158144138462616	9.92019613737067	4.0053705319095
CID4465_TGACGGCGTATGCTTG	CID4465	532	369	2.63157894736842	0	4	3	CTHRC1_High	3	0.146525296054937	9.96672209257086	3.79627195441011
CID4465_TGAGCCGTCCGCTGTT	CID4465	900	567	2.66666666666667	0	4	3	CTHRC1_High	3	0.254147396818723	9.16791208738288	3.60771742903474
CID4465_TGTTCCGTCAGCGACC	CID4465	651	402	2.76497695852535	0	4	3	CTHRC1_High	3	0.160036087169785	9.95686014646491	3.73274961554292
CID4465_ACGTCAACAAATTGCC	CID4465	969	590	1.75438596491228	0	4	3	CTHRC1_High	3	0.191261999859856	9.91462381833991	3.71652785383943
CID4465_CGTGAGCTCCTCTAGC	CID4465	671	443	2.38450074515648	0	4	3	CTHRC1_High	3	0.191266379370752	9.93890532010993	3.69446865164521
CID4465_ACAGCCGGTAAGTAGT	CID4465	699	467	1.71673819742489	0	4	3	CTHRC1_High	3	0.188748160605424	10.0122304772755	3.95111051642183
CID4465_AGCTCCTCACAGACTT	CID4465	565	395	0.530973451327434	0	4	3	CTHRC1_High	3	0.159488648307757	10.2902675485035	4.04487386786225
CID4465_ATTTCTGGTCTCCCTA	CID4465	654	438	2.59938837920489	0	4	3	CTHRC1_High	3	0.133356106789994	10.119376740398	3.55546394430879
CID4465_CAACCAAGTTTCGCTC	CID4465	508	345	3.54330708661417	0	4	3	CTHRC1_High	3	0.166211197533459	10.1440797662159	3.62415710531953
CID4465_CGAGCCACAAGTACCT	CID4465	1569	862	3.82409177820268	0	4	3	CTHRC1_High	3	0.248213159554341	9.34226854795416	3.16132513128999
CID4465_CTCACACCATACGCCG	CID4465	768	435	1.82291666666667	0	4	3	CTHRC1_High	3	0.174488473127321	9.94934042448004	3.61920872771028
CID4465_GGCAATTAGAAGGCCT	CID4465	681	470	3.37738619676946	0	4	3	CTHRC1_High	3	0.212436935043094	9.87970121854743	3.63757983290437
CID4465_GGCTCGACAGGCTGAA	CID4465	1008	580	1.38888888888889	0	4	3	CTHRC1_High	3	0.17835120173779	10.0457359170338	3.61411133848909
CID4465_TACCTTACAATTGCTG	CID4465	1418	810	1.69252468265162	0	4	3	CTHRC1_High	3	0.191213825239997	9.86717947477301	3.38044205748323
CID4465_TACTCATGTGCGGTAA	CID4465	454	317	1.10132158590308	0	4	3	CTHRC1_High	3	0.133303552659239	10.5215850686451	3.96314636313203
CID4465_TACTTGTGTATTACCG	CID4465	466	326	2.78969957081545	0	4	3	CTHRC1_High	3	0.101775453717329	10.0327754830738	4.2827724560428
CID4465_TCACGAATCTCGATGA	CID4465	922	567	2.49457700650759	0	4	3	CTHRC1_High	3	0.165374710952281	9.8965049600025	3.56968203627351
CID4465_TGAAAGAGTACAGTTC	CID4465	509	347	0.982318271119843	0	4	3	CTHRC1_High	3	0.150646415808283	10.1415382241627	4.07475629889253
CID4465_TGACTTTAGACTACAA	CID4465	493	341	1.62271805273834	0	4	3	CTHRC1_High	3	0.124364970920048	9.99975927823981	4.39941922270539
CID4465_TGTTCCGAGACACTAA	CID4465	720	428	3.88888888888889	0	4	3	CTHRC1_High	3	0.139964788732394	10.6761451577564	3.89782157980683
CID4465_GTTCTCGCATTGGGCC	CID4465	964	554	4.04564315352697	0	4	3	CTHRC1_High	3	0.170687057669399	9.23306616300543	3.60802641951326
CID4465_TGCCAAAAGGTAGCTG	CID4465	581	386	0.172117039586919	0	4	3	CTHRC1_High	3	0.127724055777451	9.03466471189459	4.74584427916291
CID4465_AACTCCCAGTGGTAGC	CID4465	410	307	4.8780487804878	0	4	3	CTHRC1_High	3	0.16248861327167	9.46508081907233	4.76973954283479
CID4465_ACACTGACATGGTTGT	CID4465	692	442	4.1907514450867	0	4	3	CTHRC1_High	3	0.204199075047299	9.39443930143317	3.69887057387117
CID4465_GACGTTAAGGATGCGT	CID4465	1217	682	5.01232539030403	0	4	3	CTHRC1_High	3	0.219023719431014	9.00699957364997	3.07581726156953
CID4465_GTTAAGCAGACCTTTG	CID4465	532	380	1.31578947368421	0	4	3	CTHRC1_High	3	0.201956765468432	10.0715099191089	3.96398082815889
CID4465_TCAGGTACACCACGTG	CID4465	647	422	1.54559505409583	0	4	3	CTHRC1_High	3	0.124724090813538	9.61052092069586	3.85760990225557
CID4465_GAATGAAGTCCATGAT	CID4465	456	342	1.53508771929825	0	4	3	CTHRC1_High	3	0.170485600168173	9.50067862028082	4.82231560789827
CID4465_TACGGATTCCTCATTA	CID4465	1087	645	4.59981600735971	0	4	3	CTHRC1_High	3	0.261093301100133	8.37488325590094	3.62027827345613
CID4465_TGTCCCATCCTGCAGG	CID4465	1144	667	1.66083916083916	0	4	3	CTHRC1_High	3	0.268179349730222	9.33453520292243	3.64889708601716
CID4465_CACACCTTCACCGGGT	CID4465	1476	810	2.84552845528455	0	4	3	CTHRC1_High	3	0.262472847032443	9.29360064023932	3.20778099142793
CID4465_CAGCTAACAGCCAGAA	CID4465	841	518	2.97265160523187	0	4	3	CTHRC1_High	3	0.234684850395908	8.63364561552008	3.88341704451326
CID4465_CCGGGATAGACGCAAC	CID4465	416	303	2.64423076923077	0	4	3	CTHRC1_High	3	0.124413145539906	9.42707022184332	4.08555260740998
CID4465_CGATGGCGTAGGACAC	CID4465	476	317	2.52100840336134	0	4	3	CTHRC1_High	3	0.168668103146241	9.8542390679737	3.7049337967563
CID4465_CGGGTCAAGTGAATTG	CID4465	469	331	2.55863539445629	0	4	3	CTHRC1_High	3	0.189024069791886	9.95225103849372	3.72597685896638
CID4465_CTACCCACATGCAATC	CID4465	484	332	4.75206611570248	0	4	3	CTHRC1_High	3	0.200822472146311	9.84892137998541	3.90091816031221
CID4465_GTTCTCGCAGCTGGCT	CID4465	917	624	1.85387131952017	0	4	3	CTHRC1_High	3	0.179866512507883	9.99267729276618	3.8524107083011
CID4465_TCGGTAACAAAGGCGT	CID4465	1269	714	4.41292356185973	0	4	3	CTHRC1_High	3	0.239011807161376	9.34595449918707	3.38976398550752
CID4465_AGTAGTCAGAACTGTA	CID4465	1323	814	2.04081632653061	0	4	3	CTHRC1_High	3	0.257410132436409	8.80613478177985	3.60476604544404
CID4465_GTGTTAGGTTACCAGT	CID4465	869	560	4.25776754890679	0	4	3	CTHRC1_High	3	0.209559596384276	8.38916929716071	3.95717302405122
CID4465_GCATACAGTGCGGTAA	CID4465	508	335	1.37795275590551	0	4	3	CTHRC1_High	3	0.218979924322052	9.33656176084479	4.4329771145511
CID4465_GCTCTGTCATCATCCC	CID4465	1196	716	2.0066889632107	0	4	3	CTHRC1_High	3	0.223836801905963	9.11212500089606	3.3786775215793
CID4465_AGTGAGGAGGTGTGGT	CID4465	1331	796	2.62960180315552	0	4	3	CTHRC1_High	3	0.262735617686217	8.54376276487311	3.65320960127595
CID4465_CCACTACTCAACCATG	CID4465	525	366	4.38095238095238	0	4	3	CTHRC1_High	3	0.195278011351692	8.23763521665534	4.36728778921846
CID4465_ACGATGTCATCCTAGA	CID4465	958	608	1.56576200417537	0	4	3	CTHRC1_High	3	0.219711302641721	8.55645903104743	3.66094008528474
CID4465_GGCGTGTCATTCCTCG	CID4465	1677	922	1.61001788908766	0	4	3	CTHRC1_High	3	0.198790379090463	7.25022848600348	2.66529646956208
CID4465_GTGCATATCTCGAGTA	CID4465	1384	756	2.02312138728324	0	4	3	CTHRC1_High	3	0.233931574521757	8.91523893827399	3.32437172972444
CID4465_TGTTCCGAGGATCGCA	CID4465	943	590	1.16648992576882	0	4	3	CTHRC1_High	3	0.200918821386028	8.4077058648487	3.81156364523652
CID4465_CTAGCCTCACCACGTG	CID4465	400	304	2.5	0	4	3	CTHRC1_High	3	0.109969518604162	9.81831797117194	4.21598187529329
CID4465_CAGCTAACACGGCCAT	CID4465	457	319	4.15754923413567	0	4	3	CTHRC1_High	3	0.132523999719711	8.87632044309577	4.17165485464814
CID4465_ACATACGGTAAGTGGC	CID4465	939	562	1.70394036208733	0	4	3	CTHRC1_High	3	0.222671852007568	8.08239897245368	3.65259948813203
CID4465_ACTATCTGTCCGACGT	CID4465	891	516	5.05050505050505	0	4	3	CTHRC1_High	3	0.248607315535001	8.00200947278937	3.81937233053926
CID4465_AGGGATGCATTTCAGG	CID4465	903	533	2.99003322259136	0	4	3	CTHRC1_High	3	0.241560682502978	7.96143587583502	3.79501072012666
CID4465_CCCAATCCATTAGGCT	CID4465	1076	623	1.95167286245353	0	4	3	CTHRC1_High	3	0.251962020881508	8.04549892896613	3.57741371237519
CID4465_GACGTGCTCCCGGATG	CID4465	1388	830	2.88184438040346	0	4	3	CTHRC1_High	3	0.29361116950459	7.9185791825672	3.57364407622102
CID4465_TCTCTAAGTGATAAGT	CID4465	1182	667	2.28426395939086	0	4	3	CTHRC1_High	3	0.215892369140214	8.09094389432868	3.73805538260225
CID4465_TCTATTGAGGATCGCA	CID4465	498	335	3.6144578313253	0	4	3	CTHRC1_High	3	0.213190210917245	8.89882048124274	4.26141754233125
CID4465_CCATTCGAGAGATGAG	CID4465	607	431	1.64744645799012	0	4	3	CTHRC1_High	3	0.162821456099783	8.71088751310309	4.44888607107881
CID4465_CCTTCGATCTTGCAAG	CID4465	420	304	2.14285714285714	0	4	3	CTHRC1_High	3	0.190421133767781	9.239888749065	4.76298132979158
CID4465_GACTGCGAGCGACGTA	CID4465	539	365	3.52504638218924	0	4	3	CTHRC1_High	3	0.1850649919417	8.94336279386481	4.72559920393708
CID4465_TACCTATTCCATGCTC	CID4465	432	321	3.93518518518519	0	4	3	CTHRC1_High	3	0.201790344054376	9.24754866117438	4.84520379149202
CID4465_TACTTACCAACTGGCC	CID4465	661	462	2.7231467473525	0	4	3	CTHRC1_High	3	0.231982692172938	9.06346662992438	4.51447144591096
CID4465_TGTATTCTCTCCAGGG	CID4465	410	312	0.975609756097561	0	4	3	CTHRC1_High	3	0.222557984724266	8.83083590024909	4.62004891478303
CID4465_AACTCAGCAGCGTCCA	CID4465	594	420	3.7037037037037	0	4	3	CTHRC1_High	3	0.243075993273071	9.13646849149664	4.52400580488923
CID4465_CATGCCTCACATCCGG	CID4465	1501	883	2.33177881412392	0	4	3	CTHRC1_High	3	0.243500805830005	8.98568781370123	3.61847916685823
CID4465_CCATGTCCACGTCTCT	CID4465	568	407	3.16901408450704	0	4	3	CTHRC1_High	3	0.219807651881438	9.30762632841071	4.61675587736848
CID4465_CTGCTGTTCTCTAAGG	CID4465	900	581	1.77777777777778	0	4	3	CTHRC1_High	3	0.233883399901899	7.9621001099964	3.90007320486787
CID4465_TGACAACGTAAATGTG	CID4465	1438	814	3.33796940194715	0	4	3	CTHRC1_High	3	0.288364515450914	8.77511938566168	3.66948190771821
CID4465_TGTCCCAGTTCTGAAC	CID4465	545	377	1.46788990825688	0	4	3	CTHRC1_High	3	0.155634678719081	8.38034304136237	4.4397286518741
CID4465_TCACGAAGTAAACACA	CID4465	432	312	1.62037037037037	0	4	3	CTHRC1_High	3	0.203642877163478	8.8450666283985	4.71645108305696
CID4465_GATCAGTCAGATCGGA	CID4465	628	410	3.82165605095541	0	4	3	CTHRC1_High	3	0.216882138602761	9.32847364896735	4.60991040312532
CID4465_GAAATGAAGCAATATG	CID4465	597	414	2.01005025125628	0	4	3	CTHRC1_High	3	0.200428316165651	8.7047382211109	3.95122209631684
CID4465_TAGACCATCAGAGCTT	CID4465	671	383	1.4903129657228	0	4	3	CTHRC1_High	3	0.142351622170836	9.10611971372565	3.97091165625337
CID4465_AGGGTGAGTGTGCCTG	CID4465	1222	726	2.7823240589198	0	4	3	CTHRC1_High	3	0.294430138042183	7.73524530881842	3.54883233153108
CID4465_CATCAAGCACGGTGTC	CID4465	638	401	1.72413793103448	0	4	3	CTHRC1_High	3	0.188432835820896	8.03426464551886	4.00766578757051
CID4465_TGACGGCTCGGTTCGG	CID4465	1516	852	2.9023746701847	0	4	3	CTHRC1_High	3	0.300237369490575	8.21691378110846	3.65581050955537
CID4465_AGGGAGTCATGTAGTC	CID4465	564	371	5.49645390070922	0	4	3	CTHRC1_High	3	0.211911393735548	8.71341570371588	4.31875625693086
CID4465_CAGTAACGTCCTCCAT	CID4465	603	416	1.49253731343284	0	4	3	CTHRC1_High	3	0.176214000420433	8.83890303129157	4.42758051001313
CID4465_GCATGCGGTCCAGTGC	CID4465	583	380	2.05831903945112	0	4	3	CTHRC1_High	3	0.220000350360872	8.97685965055426	4.7605327709842
CID4465_TTCCCAGCATATGAGA	CID4465	1170	704	3.58974358974359	0	4	3	CTHRC1_High	3	0.230375411674024	8.83972414487799	4.0383123501468
CID4465_AAGACCTCAATGTTGC	CID4465	574	401	4.00696864111498	0	4	3	CTHRC1_High	3	0.190053254852498	8.60253485197028	4.05606523596528
CID4465_ACTATCTGTGAACCTT	CID4465	502	354	1.39442231075697	0	4	3	CTHRC1_High	3	0.178184780323733	8.62607153409918	3.98494855009797
CID4465_CATGACAGTGGGTATG	CID4465	513	357	0.389863547758285	0	4	3	CTHRC1_High	3	0.20030131034966	8.72891005033454	4.56089869581941
CID4465_AAAGCAAAGCTAGTCT	CID4465	1479	863	3.92156862745098	0	4	3	CTHRC1_High	3	0.298958552308878	7.80731352323493	3.58820668303254
CID4465_AAAGCAATCAAGGCTT	CID4465	1319	761	2.88097043214556	0	4	3	CTHRC1_High	3	0.32938301450494	8.57067736143073	3.87204662405732
CID4465_AACACGTCATACCATG	CID4465	1487	808	2.28648285137861	0	4	3	CTHRC1_High	3	0.258636395487352	7.66106136793097	3.54097763144258
CID4465_AACTCCCCATCACGAT	CID4465	599	401	2.00333889816361	0	4	3	CTHRC1_High	3	0.167927965804779	8.71260794156989	4.45097199522737
CID4465_AACTTTCGTATCACCA	CID4465	803	491	2.36612702366127	0	4	3	CTHRC1_High	3	0.268538469623712	7.98730047697028	4.10107079588655
CID4465_AAGTCTGTCAATCACG	CID4465	977	613	2.76356192425793	0	4	3	CTHRC1_High	3	0.24618544600939	7.94800194257697	3.85067072951081
CID4465_AATCGGTAGGCAAAGA	CID4465	1513	842	2.97422339722406	0	4	3	CTHRC1_High	3	0.338251524069792	7.93895681852301	3.56886449896577
CID4465_ACACTGAAGAACTCGG	CID4465	534	383	0.561797752808989	0	4	3	CTHRC1_High	3	0.203056022703384	8.60177668088873	4.52194443785432
CID4465_ACAGCTACAACTTGAC	CID4465	632	442	3.95569620253165	0	4	3	CTHRC1_High	3	0.22788784948497	8.69548853391608	4.69675627791169
CID4465_ACATACGTCCCATTTA	CID4465	1795	915	3.95543175487465	0	4	3	CTHRC1_High	3	0.311427019830425	8.22328814023932	3.63171425902131
CID4465_ACGAGCCAGCGAAGGG	CID4465	935	584	2.7807486631016	0	4	3	CTHRC1_High	3	0.247346016396889	8.18082483762702	3.73475280844453
CID4465_ACGATGTCACAGATTC	CID4465	1181	672	1.94750211685013	0	4	3	CTHRC1_High	3	0.313923341041273	7.65320261472663	3.54347458922151
CID4465_ACTGCTCGTCAGAGGT	CID4465	1729	991	2.13996529786003	0	4	3	CTHRC1_High	3	0.391348714175601	7.80984886640509	3.49538818442109
CID4465_ACTTTCAGTCTGGAGA	CID4465	1532	799	2.74151436031332	0	4	3	CTHRC1_High	3	0.333250122626305	7.94401081556281	3.47477260672334
CID4465_AGCAGCCGTCAGGACA	CID4465	1525	858	2.95081967213115	0	4	3	CTHRC1_High	3	0.303162882769252	7.81412323469123	3.53559223257783
CID4465_AGCATACCAAGTAGTA	CID4465	516	361	1.93798449612403	0	4	3	CTHRC1_High	3	0.220403265363324	8.57367285245856	4.58572760664704
CID4465_AGCATACGTCTTGCGG	CID4465	576	386	3.81944444444444	0	4	3	CTHRC1_High	3	0.203218064606545	8.33113821500739	4.17052165114167
CID4465_AGCTCCTGTAAGGGAA	CID4465	475	351	1.05263157894737	0	4	3	CTHRC1_High	3	0.223153598206152	8.14374216550788	4.30698839270356
CID4465_AGGCCGTAGCACGCCT	CID4465	493	341	2.23123732251521	0	4	3	CTHRC1_High	3	0.26849467451475	8.47022303098639	4.49177042090181
CID4465_AGGGAGTAGGTGATTA	CID4465	745	453	2.14765100671141	0	4	3	CTHRC1_High	3	0.276285824399131	7.88190468305548	3.75796166502717
CID4465_AGTTGGTAGCTAGTTC	CID4465	922	590	1.7353579175705	0	4	3	CTHRC1_High	3	0.248791254992642	8.05414160245856	3.73766151510957
CID4465_ATCATCTGTATCACCA	CID4465	1177	720	3.05862361937128	0	4	3	CTHRC1_High	3	0.351744797141055	7.85006292814215	3.62496248327974
CID4465_ATCTACTAGGTTACCT	CID4465	1374	788	1.60116448326055	0	4	3	CTHRC1_High	3	0.248760598416369	8.2598729943653	3.88555518233064
CID4465_ATGAGGGCACCCAGTG	CID4465	648	427	0.617283950617284	0	4	3	CTHRC1_High	3	0.215266099082055	7.95057352537116	4.1517852886844
CID4465_ATTTCTGGTCTAGTCA	CID4465	709	450	1.69252468265162	0	4	3	CTHRC1_High	3	0.270307792025787	8.06776150220831	3.9191090210605
CID4465_CAACCAAAGTTTAGGA	CID4465	891	553	1.79573512906846	0	4	3	CTHRC1_High	3	0.242581108541798	7.88321264738043	3.74599662863496
CID4465_CAACTAGGTGCCTGGT	CID4465	1262	682	1.18858954041204	0	4	3	CTHRC1_High	3	0.281834664704646	8.21369226926764	3.5707146271396
CID4465_CAAGAAAGTTCAGCGC	CID4465	535	337	2.24299065420561	0	4	3	CTHRC1_High	3	0.23114620559176	8.07098301404914	4.29437509619477
CID4465_CAAGAAATCGTCGTTC	CID4465	491	342	1.62932790224033	0	4	3	CTHRC1_High	3	0.174400882909397	8.20752676481207	4.23478022658113
CID4465_CACAAACGTGATGTGG	CID4465	1486	844	1.74966352624495	0	4	3	CTHRC1_High	3	0.31819336416509	7.73332651609381	3.45900527083162
CID4465_CAGCAGCGTTTGTTTC	CID4465	1033	625	2.51694094869313	0	4	3	CTHRC1_High	3	0.225325835610679	8.44256266111334	4.17972889982942
CID4465_CAGTCCTAGGCGTACA	CID4465	1158	671	0.77720207253886	0	4	3	CTHRC1_High	3	0.329926073856072	7.71227272504767	3.46666685187104
CID4465_CATGACATCCATGAAC	CID4465	423	304	2.36406619385343	0	4	3	CTHRC1_High	3	0.170919171746899	8.26456030363043	4.34693590246919
CID4465_CATGGCGAGAAAGTGG	CID4465	455	321	2.85714285714286	0	4	3	CTHRC1_High	3	0.252378074416649	8.06909903043707	3.86227933012727
CID4465_CATGGCGCATGTAGTC	CID4465	1593	960	3.2015065913371	0	4	3	CTHRC1_High	3	0.272961775628898	7.87055405134162	3.57402316176179
CID4465_CATTCGCGTACCATCA	CID4465	934	585	2.24839400428266	0	4	3	CTHRC1_High	3	0.253775138392544	7.97838743680914	4.01511708342317
CID4465_CCCTCCTAGCGTCAAG	CID4465	516	362	3.10077519379845	0	4	3	CTHRC1_High	3	0.191967101114148	8.95811995023688	4.83197775923494
CID4465_CCTAAAGTCTGTCCGT	CID4465	1049	653	3.14585319351764	0	4	3	CTHRC1_High	3	0.25059123397099	8.59310682767829	3.93338671766999
CID4465_CCTACCAAGCACAGGT	CID4465	828	520	2.17391304347826	0	4	3	CTHRC1_High	3	0.176454873519725	8.38337763303717	3.93996897780183
CID4465_CGACTTCGTCCTCTTG	CID4465	492	334	1.6260162601626	0	4	3	CTHRC1_High	3	0.189225527293112	8.19240149015387	4.16949764334443
CID4465_CGATGGCAGGCCCTCA	CID4465	769	501	1.56046814044213	0	4	3	CTHRC1_High	3	0.303924917665195	7.90808065885504	3.82805386626008
CID4465_CGTGTAACACTCGACG	CID4465	1168	627	1.96917808219178	0	4	3	CTHRC1_High	3	0.299238841006236	8.41655977720221	3.71619478308442
CID4465_CGTTCTGGTAGCGTCC	CID4465	702	438	3.7037037037037	0	4	3	CTHRC1_High	3	0.341023754467101	7.82270296567877	3.66531244360688
CID4465_CTCATTAAGGCCATAG	CID4465	438	328	0.45662100456621	0	4	3	CTHRC1_High	3	0.243487667297316	8.12057169431647	4.3114258392978
CID4465_CTCCTAGTCGAACTGT	CID4465	676	459	2.2189349112426	0	4	3	CTHRC1_High	3	0.187898535491556	8.68439444059332	4.43131843649629
CID4465_CTCGGGACAGTCGTGC	CID4465	1020	589	3.52941176470588	0	4	3	CTHRC1_High	3	0.243838028169014	8.01714952939948	4.07631031119111
CID4465_CTCTACGCACCCTATC	CID4465	750	441	3.33333333333333	0	4	3	CTHRC1_High	3	0.281952911498844	7.78635033124884	3.74336258017305
CID4465_CTGAAGTTCGCCAGCA	CID4465	888	534	2.81531531531532	0	4	3	CTHRC1_High	3	0.223416368859926	7.92217977994879	3.7594136341739
CID4465_CTGCTGTAGACCCACC	CID4465	538	344	5.76208178438662	0	4	3	CTHRC1_High	3	0.258180926354145	7.85789736265143	3.83020773970369
CID4465_GAACATCAGTTACGGG	CID4465	809	501	2.22496909765142	0	4	3	CTHRC1_High	3	0.225159414196623	8.25050505155524	3.85677925192598
CID4465_GAATGAACAATCTGCA	CID4465	1150	699	3.30434782608696	0	4	3	CTHRC1_High	3	0.305343879195571	8.28954847806891	3.68236318670991
CID4465_GACAGAGTCGCCTGTT	CID4465	725	452	3.03448275862069	0	4	3	CTHRC1_High	3	0.24137236353444	7.96490963453253	3.76926985823396
CID4465_GACCTGGCATGATCCA	CID4465	738	503	4.47154471544715	0	4	3	CTHRC1_High	3	0.20975229486371	8.40362509244879	3.793090258472
CID4465_GACGTGCCACCTGGTG	CID4465	1620	941	0.864197530864197	0	4	3	CTHRC1_High	3	0.350693714525962	7.71357687467536	3.50688830458406
CID4465_GATCAGTGTACCGTAT	CID4465	973	632	3.08324768756423	0	4	3	CTHRC1_High	3	0.275887288907575	8.52501448148688	3.67148176275972
CID4465_GCACTCTGTCGGGTCT	CID4465	806	509	2.10918114143921	0	4	3	CTHRC1_High	3	0.227725807581809	8.0440846299549	4.04776946150544
CID4465_GCAGTTACAGGGTACA	CID4465	1050	590	2.57142857142857	0	4	3	CTHRC1_High	3	0.307156996706608	7.81071146482428	3.50956359946016
CID4465_GCGAGAAGTATAGTAG	CID4465	1530	874	3.79084967320261	0	4	3	CTHRC1_High	3	0.29518779342723	7.90133961194953	3.5557626827884
CID4465_GCTGCGAAGCTAGTTC	CID4465	876	513	4.45205479452055	0	4	3	CTHRC1_High	3	0.298104547684115	8.39934690946539	3.76843730055574
CID4465_GGAAAGCCATGGAATA	CID4465	1129	665	1.41718334809566	0	4	3	CTHRC1_High	3	0.293729416298788	7.9327917909046	3.68701592528108
CID4465_GGACATTAGACTTGAA	CID4465	767	420	2.86831812255541	0	4	3	CTHRC1_High	3	0.315530621540186	8.09501608365973	3.76683608137849
CID4465_GGCAATTTCATGTCTT	CID4465	914	572	2.07877461706783	0	4	3	CTHRC1_High	3	0.294517728260108	7.54972656721076	3.39812031828645
CID4465_GGGAATGTCTGAGTGT	CID4465	492	349	0.813008130081301	0	4	3	CTHRC1_High	3	0.210558124868615	8.16348799222907	4.12133136832002
CID4465_GGTATTGCAGGCTCAC	CID4465	805	498	3.35403726708075	0	4	3	CTHRC1_High	3	0.297631560507323	7.93613394254645	3.76816454970124
CID4465_GTACTCCGTGTCCTCT	CID4465	798	513	1.37844611528822	0	4	3	CTHRC1_High	3	0.330657452175741	7.92092569822272	3.90197220885041
CID4465_GTAGTCAGTTGTCGCG	CID4465	475	338	3.78947368421053	0	4	3	CTHRC1_High	3	0.20635379440824	8.41503866666754	4.21208396994355
CID4465_GTATTCTGTCTGCGGT	CID4465	463	333	2.59179265658747	0	4	3	CTHRC1_High	3	0.257611589937636	8.47452124113043	4.53234187208894
CID4465_GTATTCTGTTGTGGAG	CID4465	615	408	2.76422764227642	0	4	3	CTHRC1_High	3	0.207001962020882	8.57486589902838	4.1410738571811
CID4465_GTCACAAAGCCTTGAT	CID4465	618	426	3.55987055016181	0	4	3	CTHRC1_High	3	0.208679314694135	8.59329470151862	4.51550999724153
CID4465_GTCACAAAGCGCTTAT	CID4465	580	384	2.06896551724138	0	4	3	CTHRC1_High	3	0.187377373694906	8.17160185331305	3.90419069372895
CID4465_GTCATTTAGCAGCGTA	CID4465	694	450	3.02593659942363	0	4	3	CTHRC1_High	3	0.244569406488683	8.15710123533209	4.18060723387483
CID4465_GTCCTCATCCGCGGTA	CID4465	833	551	3.72148859543818	0	4	3	CTHRC1_High	3	0.291828708569827	7.87902124875983	3.80601492964509
CID4465_GTCGGGTGTTATTCTC	CID4465	497	327	5.83501006036217	0	4	3	CTHRC1_High	3	0.229140389601289	8.66742762083014	4.63413992964509
CID4465_GTCGTAAGTTACCAGT	CID4465	784	521	1.91326530612245	0	4	3	CTHRC1_High	3	0.239353409011282	8.89323576444586	4.28303900801423
CID4465_GTCTCGTTCCGCTGTT	CID4465	647	403	2.00927357032457	0	4	3	CTHRC1_High	3	0.249750367878915	8.88004740232428	4.40240493857148
CID4465_GTCTTCGAGTGACATA	CID4465	1549	830	3.87346675274371	0	4	3	CTHRC1_High	3	0.303228575432696	8.25952299589118	3.61949316107515
CID4465_GTGCGGTCAACTGGCC	CID4465	762	485	2.6246719160105	0	4	3	CTHRC1_High	3	0.217924462196062	8.60228117460211	4.6097988232303
CID4465_GTGGGTCAGCGGATCA	CID4465	1129	683	3.54295837023915	0	4	3	CTHRC1_High	3	0.339543479784178	7.79184731000861	3.31830087744477
CID4465_GTGTTAGAGGAATGGA	CID4465	1029	651	3.98445092322643	0	4	3	CTHRC1_High	3	0.213054446079462	9.28945597166022	3.70455494963411
CID4465_GTTCTCGAGCCAGTTT	CID4465	992	622	2.82258064516129	0	4	3	CTHRC1_High	3	0.254830600518534	8.10205992216071	3.91957417570832
CID4465_GTTTCTATCCCTCAGT	CID4465	540	381	0.925925925925926	0	4	3	CTHRC1_High	3	0.151955889566253	8.12083395475348	4.24141350828889
CID4465_TACAGTGTCCAGAGGA	CID4465	733	461	2.04638472032742	0	4	3	CTHRC1_High	3	0.245046773176372	8.24594839567145	4.15556183897737
CID4465_TACTCGCTCATCGATG	CID4465	500	359	1.8	0	4	3	CTHRC1_High	3	0.23347610538855	8.9077411507984	4.56682721220735
CID4465_TAGCCGGCAGTCAGCC	CID4465	592	398	1.68918918918919	0	4	3	CTHRC1_High	3	0.230349134608647	8.08069141859015	4.11811176382783
CID4465_TAGGCATCAACGCACC	CID4465	668	459	1.94610778443114	0	4	3	CTHRC1_High	3	0.257646626024806	9.04713877195319	4.43174305998567
CID4465_TCACAAGCAGCTGCTG	CID4465	829	457	1.20627261761158	0	4	3	CTHRC1_High	3	0.18664161586434	8.29791029447516	3.78142324530366
CID4465_TCAGGTACATCACGTA	CID4465	629	412	2.38473767885533	0	4	3	CTHRC1_High	3	0.217854390021722	8.71222456449469	4.64485779845002
CID4465_TCATTACTCACATAGC	CID4465	572	377	5.24475524475525	0	4	3	CTHRC1_High	3	0.218279202578656	8.47925528043707	4.34124914252046
CID4465_TCCCGATGTCTTCTCG	CID4465	455	318	3.95604395604396	0	4	3	CTHRC1_High	3	0.200664809754047	8.60064180845221	4.39338675581697
CID4465_TGACGGCCATCCGGGT	CID4465	960	568	3.22916666666667	0	4	3	CTHRC1_High	3	0.263458236984094	7.91723259443244	3.87279931151155
CID4465_TGACGGCTCACGCATA	CID4465	914	573	2.73522975929978	0	4	3	CTHRC1_High	3	0.291079812206573	9.04942854398688	3.79070941054109
CID4465_TGACTAGAGGGAACGG	CID4465	1561	882	3.1390134529148	0	4	3	CTHRC1_High	3	0.358204575712984	7.96478851789435	3.68868366324189
CID4465_TGACTAGGTACGCACC	CID4465	1232	692	4.87012987012987	0	4	3	CTHRC1_High	3	0.329536297386308	8.36542471403082	3.74599066817048
CID4465_TGACTAGGTCACCCAG	CID4465	1146	645	3.05410122164049	0	4	3	CTHRC1_High	3	0.255303587695326	7.95925720685919	3.79689255797151
CID4465_TGAGCATTCATTCACT	CID4465	729	479	3.7037037037037	0	4	3	CTHRC1_High	3	0.229731623572279	8.44509943479498	3.81708613478425
CID4465_TGCCAAACACTGTGTA	CID4465	884	553	2.03619909502262	0	4	3	CTHRC1_High	3	0.234435218274823	7.91345604413947	4.0195077999759
CID4465_TGCGGGTTCAGAGACG	CID4465	1627	884	3.74923171481254	0	4	3	CTHRC1_High	3	0.34685726298087	7.70168550962409	3.46525541388276
CID4465_TGCGTGGGTCTGATCA	CID4465	577	380	3.98613518197574	0	4	3	CTHRC1_High	3	0.233042533809824	8.63937433713873	4.57010737501863
CID4465_TGCTACCAGAGGACGG	CID4465	983	608	1.93285859613428	0	4	3	CTHRC1_High	3	0.200292551327868	8.50051649564704	3.79998675429109
CID4465_TGCTACCAGTAACCCT	CID4465	1375	775	1.52727272727273	0	4	3	CTHRC1_High	3	0.346616389881578	8.11094435209235	3.70165506445649
CID4465_TGGCCAGTCGTGGGAA	CID4465	768	488	2.47395833333333	0	4	3	CTHRC1_High	3	0.269037733865882	7.87394102567633	3.65843263708833
CID4465_TGGGAAGTCACAACGT	CID4465	749	487	2.40320427236315	0	4	3	CTHRC1_High	3	0.196556828533389	8.72650297635993	4.57117835127595
CID4465_TGGGAAGTCCGTAGTA	CID4465	683	459	2.34260614934114	0	4	3	CTHRC1_High	3	0.241149008478733	8.18708952421149	4.01255003058198
CID4465_TGGGCGTGTTGCTCCT	CID4465	859	525	3.37601862630966	0	4	3	CTHRC1_High	3	0.23881034966015	8.19295080656012	3.74524680220369
CID4465_TGTGTTTAGATCTGCT	CID4465	841	525	3.56718192627824	0	4	3	CTHRC1_High	3	0.238762175040292	8.0567799424549	3.82704368674043
CID4465_TGTGTTTTCTGGTATG	CID4465	778	522	2.44215938303342	0	4	3	CTHRC1_High	3	0.180067970009109	8.06073101514777	3.92631188475373
CID4465_TTAGGCATCAGTCCCT	CID4465	851	530	2.7027027027027	0	4	3	CTHRC1_High	3	0.287098836801906	7.69997461790045	3.59494677626374
CID4465_TTGTAGGCAATGTAAG	CID4465	1080	664	2.87037037037037	0	4	3	CTHRC1_High	3	0.231019199775769	7.96569641584357	4.09699288450959
CID4465_TTTATGCTCTGAGGGA	CID4465	461	322	1.7353579175705	0	4	3	CTHRC1_High	3	0.170586328918786	8.13062723630866	4.23993555151704
CID4465_TTTATGCTCTTCGAGA	CID4465	1310	765	3.05343511450382	0	4	3	CTHRC1_High	3	0.318421098731694	8.16679438108405	3.59545961462739
CID4465_TTTCCTCTCACATACG	CID4465	503	359	4.7713717693837	0	4	3	CTHRC1_High	3	0.203642877163478	9.19389208311041	4.84921208464387
CID4465_TTTGTCAAGCCGTCGT	CID4465	950	549	3.05263157894737	0	4	3	CTHRC1_High	3	0.244030726648448	8.28230532163581	3.96328416907075
CID4465_CAGATCATCCAAGCCG	CID4465	642	413	2.18068535825545	0	4	3	CTHRC1_High	3	0.215528869735828	8.12149389738043	3.89849988066438
CID4465_CTAGTGAGTCTAACGT	CID4465	1604	866	3.86533665835411	0	4	3	CTHRC1_High	3	0.320842968257305	7.70309217924079	2.61317864500764
CID4465_AACTCTTCAGATCCAT	CID4465	493	312	2.6369168356998	0	4	3	CTHRC1_High	3	0.177672377548875	7.98976858610114	3.97599879347566
CID4465_GGCGTGTAGGTGTTAA	CID4465	1289	733	2.71528316524438	0	4	3	CTHRC1_High	3	0.224379861257095	7.97317369932135	4.04239288412812
CID4465_CCTTCCCAGCTCCTCT	CID4465	508	358	0.393700787401575	0	4	3	CTHRC1_High	3	0.145233340340551	9.4903188561817	4.55290070616487
CID4465_CAAGATCCACATCCGG	CID4465	678	475	3.53982300884956	0	4	3	CTHRC1_High	3	0.219562399271249	8.79695757383307	4.06762019240144
CID4465_CAGTAACAGACTACAA	CID4465	780	509	2.94871794871795	0	4	3	CTHRC1_High	3	0.224060156961671	8.98491724485358	3.69842139326814
CID4465_GATGAAACAAATCCGT	CID4465	536	383	4.1044776119403	0	4	3	CTHRC1_High	3	0.198567024034756	9.19102056974372	4.63449040495637
CID4465_GTGTGCGGTCTAAAGA	CID4465	513	360	2.53411306042885	0	4	3	CTHRC1_High	3	0.221279167542569	8.29332407468756	3.99526539885286
CID4465_TTTGCGCTCCGAATGT	CID4465	430	305	4.41860465116279	0	4	3	CTHRC1_High	3	0.16429735127181	8.22199114316901	4.34454408728364
CID4465_CAGTAACGTGTCGCTG	CID4465	505	376	4.95049504950495	0	4	3	CTHRC1_High	3	0.217306951159694	8.55239161008795	4.59077302061799
CID4465_ACCCACTAGTGGGCTA	CID4465	421	312	2.85035629453682	0	4	3	CTHRC1_High	3	0.148951545091444	9.84413584226569	4.46109167181733
CID4495_CAGCTGGAGCTAGGCA	CID4495	1733	917	6.05885747259088	0	21	3	CTHRC1_High	3	0.150436199285264	6.01197298521002	1.10977241837266
CID4495_CATCAAGTCATCTGTT	CID4495	4190	1567	5.91885441527446	0	4	3	CTHRC1_High	3	0.322699880877304	6.48230513090094	5.35627308928254
CID4495_CATGGCGCAAAGCAAT	CID4495	5743	2075	4.96256312032039	0.0174125021765628	4	3	CTHRC1_High	3	0.37108033774788	6.46531303876837	5.51912871443513
CID4495_CTTGGCTGTGCCTTGG	CID4495	9251	2692	3.69689763268836	0	4	3	CTHRC1_High	3	0.368781094527363	6.54143961423834	5.60116187178376
CID4495_GACGTGCAGCAGGTCA	CID4495	4729	1860	5.39226052019454	0	4	3	CTHRC1_High	3	0.305484023544251	6.57573231214484	5.72584048353913
CID4495_GACTACAGTTATGCGT	CID4495	6095	1943	6.49712879409352	0	4	3	CTHRC1_High	3	0.368776715016467	6.45603378766974	5.4891761883426
CID4495_GGACGTCGTTACCGAT	CID4495	540	356	3.7037037037037	0	4	3	CTHRC1_High	3	0.122582509985285	6.97647865766486	2.3281734331775
CID4495_GTACGTATCTCGTATT	CID4495	9567	2301	6.49106302916275	0	4	3	CTHRC1_High	3	0.311391983743256	6.55040510648688	5.62268391691926
CID4495_GTCTCGTAGATCTGAA	CID4495	642	378	9.81308411214953	0	4	3	CTHRC1_High	3	0.0985477541868124	9.70943792814215	3.97341648184541
CID4495_TAGTGGTTCTTCATGT	CID4495	3548	1296	6.79255918827509	0	4	3	CTHRC1_High	3	0.311177387709341	6.45641096586188	5.64890566908601
CID4495_TTGACTTCAACTGGCC	CID4495	6341	1901	7.69594701151238	0	4	3	CTHRC1_High	3	0.269129703594703	6.51373346799811	5.27384272658113
CID4495_ACGCAGCGTTGTGGCC	CID4495	6936	2061	9.97693194925029	0	4	3	CTHRC1_High	3	0.341448567024035	6.51394327634772	4.6306442364383
CID4495_AGTAGTCAGAATCTCC	CID4495	2971	1286	4.64490070683272	0	4	3	CTHRC1_High	3	0.30664459393175	6.48203285688361	5.22066918455842
CID4495_CAGAGAGAGACTTTCG	CID4495	2876	1323	5.56328233657858	0	4	3	CTHRC1_High	3	0.26296335225282	6.5709114884754	4.50040641867402
CID4495_GAACCTAGTATTAGCC	CID4495	3306	1440	2.9038112522686	0	4	3	CTHRC1_High	3	0.251690491205942	6.48870380872687	5.58270350538972
CID4495_GACGCGTTCGTTTAGG	CID4495	3988	1640	3.88665997993982	0	4	3	CTHRC1_High	3	0.267627531357298	6.4996567582508	5.32887354933503
CID4495_GGACAAGTCTGATTCT	CID4495	4036	1543	3.54311199207136	0	4	3	CTHRC1_High	3	0.331883715226683	6.45028933042487	5.3337806805301
CID4495_GGCCGATGTGTTCGAT	CID4495	655	432	6.25954198473282	0	4	3	CTHRC1_High	3	0.105305339499685	5.28436430448493	7.39400521361116
CID4495_TGGACGCTCACTTCAT	CID4495	2571	1198	3.30610657331778	0	4	3	CTHRC1_High	3	0.273198269217294	6.43693121427497	5.40590516173127
CID4495_CACAGTAAGGAATTAC	CID4495	831	521	8.5439229843562	0	4	3	CTHRC1_High	3	0.13842758040782	6.19932087415656	1.21425578438523
CID4495_CATCAAGCAGTGACAG	CID4495	1036	622	7.91505791505791	0	4	3	CTHRC1_High	3	0.158437565692663	6.1942983483692	1.26466682993653
CID4495_CCACCTATCAGTGCAT	CID4495	670	459	6.71641791044776	0	4	3	CTHRC1_High	3	0.110424987737369	6.21438654416998	1.28449801050904
CID4495_CTCTAATTCGGCTACG	CID4495	1078	612	2.3191094619666	0	4	3	CTHRC1_High	3	0.205981535982062	6.49263294691046	1.84735313498262
CID4495_CGTGTAAAGTTCCACA	CID4495	613	362	7.17781402936378	0	4	3	CTHRC1_High	3	0.103645504870016	6.89816244596442	2.21397439085725
CID4495_GGGACCTGTTCAACCA	CID4495	4363	1605	5.98212239284896	0	4	3	CTHRC1_High	3	0.361484829374255	6.46528109067877	4.93030348860505
CID4495_TACGGGCTCAGAGACG	CID4495	3252	1484	9.28659286592866	0	4	3	CTHRC1_High	3	0.275926704505641	6.34604700559577	1.56479576670411
CID4495_AGAGCTTAGAAACCAT	CID4495	654	449	7.49235474006116	0	4	3	CTHRC1_High	3	0.128827692523299	6.19017704481085	1.235506628387
CID4495_ATTTCTGGTGCACGAA	CID4495	741	507	9.04183535762483	0	4	3	CTHRC1_High	3	0.0978820685305865	6.20047815793952	1.25342354618791
CID4495_AAACGGGTCATTGCGA	CID4495	860	556	5.81395348837209	0	4	3	CTHRC1_High	3	0.1403063905823	6.22939451688727	1.31789836727861
CID4495_ACAGCCGTCCTTAATC	CID4495	8467	2889	3.88567379237038	0	4	3	CTHRC1_High	3	0.308632891878635	6.51128538602789	4.56721917235139
CID4495_ATAAGAGCACGGCTAC	CID4495	747	513	7.2289156626506	0	4	3	CTHRC1_High	3	0.185914617055567	6.23141392225226	1.30962136828187
CID4495_CATGACACATTGAGCT	CID4495	700	496	6.14285714285714	0	4	3	CTHRC1_High	3	0.11841321561208	6.19819887632331	1.25036094033006
CID4495_CCGGGATTCTCCAACC	CID4495	1129	661	9.83170947741364	0	4	3	CTHRC1_High	3	0.162085698269217	6.26014812940558	1.39849642359498
CID4495_CCTACACTCTCCGGTT	CID4495	2696	1210	6.93620178041543	0	4	3	CTHRC1_High	3	0.298708920187793	6.54404266828498	5.98226109587434
CID4495_CCTTTCTTCCATGAGT	CID4495	8991	2595	4.82704927149372	0	4	3	CTHRC1_High	3	0.299160009810104	6.53448637479743	4.65575972639802
CID4495_CTTACCGAGCTCCCAG	CID4495	4567	1985	4.40113860302168	0	4	3	CTHRC1_High	3	0.274477086398991	6.52128132337531	4.60636130415681
CID4495_GCACATAAGCTGCGAA	CID4495	6861	2467	2.94417723363941	0	4	3	CTHRC1_High	3	0.327092530306215	6.48181255811652	4.66305771910432
CID4495_TCTGAGACAGTGACAG	CID4495	2498	1297	4.36349079263411	0	4	3	CTHRC1_High	3	0.207816551047579	6.55966480726203	2.30331090533021
CID4495_TGACAACAGGGAAACA	CID4495	4835	2013	4.40537745604964	0	4	3	CTHRC1_High	3	0.299882629107981	6.51828773969611	4.36028805815461
CID4495_TGACAACTCAACGAAA	CID4495	527	380	7.40037950664137	0	4	3	CTHRC1_High	3	0.103334559596384	6.20040710920294	1.26218101822618
CID4495_TGCGCAGGTTGGTAAA	CID4495	1131	692	7.33863837312113	0	4	3	CTHRC1_High	3	0.096125884661201	6.18594606870612	1.25673041188005
CID4495_TGGACGCGTCCCTACT	CID4495	923	595	5.41711809317443	0	4	3	CTHRC1_High	3	0.170910412725107	6.24964483732184	1.34595051848176
CID4495_TGGGAAGCACTCAGGC	CID4495	1080	666	5.92592592592593	0	4	3	CTHRC1_High	3	0.123322647326747	6.19013508314093	1.2443350895572
CID4495_TGGGCGTCAGCGATCC	CID4495	1021	641	6.36630754162586	0	4	3	CTHRC1_High	3	0.154071193329129	6.20788391584357	1.27660492502931
CID4495_ACGAGCCCAACTTGAC	CID4495	588	408	9.52380952380952	0	4	3	CTHRC1_High	3	0.145750122626305	6.83887489789923	2.25980893217805
CID4495_CCTTACGCATAAGACA	CID4495	672	444	9.22619047619048	0	4	3	CTHRC1_High	3	0.100575467731764	6.19525679105719	1.24105594002488
CID4495_GTCTCGTGTATAATGG	CID4495	710	494	6.61971830985915	0	4	3	CTHRC1_High	3	0.114476035316376	6.19372519010504	1.2676317437816
CID4495_TGGTTCCTCGTAGATC	CID4495	688	453	4.79651162790698	0	4	3	CTHRC1_High	3	0.125144523859575	6.17654999250373	1.24439886652711
CID4495_CCTACCAGTCAGGACA	CID4495	6140	2379	3.79478827361564	0	4	3	CTHRC1_High	3	0.304905928105949	6.50088604444464	4.65940848433259
CID4495_AGAGTGGTCACGGTTA	CID4495	1379	849	6.16388687454677	0	4	3	CTHRC1_High	3	0.227195886763366	6.63917549604376	2.27137819372895
CID4495_TTCGGTCTCCAAAGTC	CID4495	8314	2705	5.58094779889343	0	4	3	CTHRC1_High	3	0.339285088641301	6.67454250806769	2.47862282835725
CID4495_AGCATACGTTATTCTC	CID4495	8768	2743	8.3029197080292	0	4	3	CTHRC1_High	3	0.35400024525261	6.52119215482672	4.39668646895173
CID4495_ACCGTAACAGTCACTA	CID4495	721	439	4.99306518723994	0	4	3	CTHRC1_High	3	0.140516607105318	6.91748913282355	2.48866191946748
CID4495_AGGTCATAGTACATGA	CID4495	637	385	2.51177394034537	0	4	3	CTHRC1_High	3	0.172898710671992	7.17348059171637	2.91408983313325
CID4495_CATCGGGAGGCAATTA	CID4495	538	359	5.76208178438662	0	4	3	CTHRC1_High	3	0.112584086609207	6.85288771146735	2.37952915274385
CID4495_GTCAAGTTCGTATCAG	CID4495	1673	814	4.84160191273162	0	4	3	CTHRC1_High	3	0.231579777170486	6.61233862394293	2.52557269179109
CID4495_TGCGTGGAGCGTCAAG	CID4495	3866	1841	4.34557682359027	0	4	3	CTHRC1_High	3	0.273780744166492	6.5179296349903	2.50048342787507
CID4495_ACGGCCAGTAATAGCA	CID4495	3465	1353	1.12554112554113	0	4	3	CTHRC1_High	3	0.267745778151496	6.70849331373175	2.3395556553531
CID4495_ACTTGTTAGATGTTAG	CID4495	2696	1091	0.370919881305638	0	4	3	CTHRC1_High	3	0.236060016817322	6.49825485700568	2.92801467024568
CID4495_GGAAAGCCACTACAGT	CID4495	2238	1203	4.42359249329759	0	4	3	CTHRC1_High	3	0.263383785298858	6.5337143754383	2.17650178515199
CID4495_CGTTGGGTCGCAGGCT	CID4495	2081	922	0.480538202787122	0	4	3	CTHRC1_High	3	0.216089447130544	6.23885544294318	2.59586516463044
CID4495_AATCGGTCAATCACAC	CID4495	951	631	4.83701366982124	0	4	3	CTHRC1_High	3	0.217985775348609	6.71383198255499	2.22429791533235
CID4495_AGATTGCAGCACAGGT	CID4495	1392	829	6.53735632183908	0	4	3	CTHRC1_High	3	0.241464333263261	6.64815767759284	2.36439112269166
CID4495_GAAACTCCAGTTAACC	CID4495	1041	687	8.35734870317003	0	4	3	CTHRC1_High	3	0.220753626235022	6.61801060193976	2.11241224848512
CID4495_GATCAGTAGGCATTGG	CID4495	610	403	4.42622950819672	0	4	3	CTHRC1_High	3	0.200029780674094	6.70644815916022	2.48785379969361
CID4495_GCGGGTTGTGGAAAGA	CID4495	745	509	6.84563758389262	0	4	3	CTHRC1_High	3	0.201396188073716	6.73480661863288	2.29745653712037
CID4495_GGAGCAAGTCAGAATA	CID4495	1111	723	4.41044104410441	0	4	3	CTHRC1_High	3	0.265643612921309	6.6258135651966	2.18484488569978
CID4495_GGCCGATTCTCCCTGA	CID4495	9402	2832	3.71197617528186	0	4	3	CTHRC1_High	3	0.341842723004695	6.51765545362433	3.94730201803926
CID4495_GTAGTCACACAAGACG	CID4495	717	467	2.23152022315202	0	4	3	CTHRC1_High	3	0.201899831826782	6.79204281324347	2.24268737875703
CID4495_TAAGCGTAGGATGGTC	CID4495	9454	2800	2.75015866299979	0	4	3	CTHRC1_High	3	0.36173446149534	6.4977036332508	4.83721867644075
CID4495_GGCAATTTCCTACAGA	CID4495	8027	2723	6.52796810763673	0	4	3	CTHRC1_High	3	0.343896713615023	6.69177158826789	3.60632315718415
CID4495_TACACGAGTTACGGAG	CID4495	10791	2979	5.51385413770735	0	4	3	CTHRC1_High	3	0.341816445939317	6.54788502210578	3.188038979404
CID4495_TGACTAGCAACACCCG	CID4495	689	461	5.66037735849057	0	4	3	CTHRC1_High	3	0.22083683694205	6.77701195234259	2.1924517496753
CID4495_CGCGGTATCAAACAAG	CID4495	9932	2771	5.19532823197745	0	4	3	CTHRC1_High	3	0.404658047789223	6.43266876691779	5.18258992277864
CID4495_GAACCTAGTGCCTGCA	CID4495	9028	2455	4.36420026583961	0	4	3	CTHRC1_High	3	0.34962949337818	6.37311752790412	4.85164538466218
CID4495_ACAGCTATCGTCCGTT	CID4495	7390	2393	3.16644113667118	0	4	3	CTHRC1_High	3	0.398579286665265	6.28447779172858	4.34505859457734
CID4495_AGTGAGGGTTAAGACA	CID4495	1543	797	1.36098509397278	0	4	3	CTHRC1_High	3	0.269812907294513	6.5419512605091	2.59768906676057
CID4495_AGAATAGTCACCATAG	CID4495	9767	2982	9.15327121941231	0	4	3	CTHRC1_High	3	0.37727296615514	6.51496609205206	4.15531984411958
CID4495_GACGCGTGTCCTGCTT	CID4495	7706	2673	3.72437062029587	0	4	3	CTHRC1_High	3	0.421847628056899	6.4774170731922	3.81647697531465
CID4495_TCGTAGATCCGAAGAG	CID4495	6907	2533	4.03938033878674	0	4	3	CTHRC1_High	3	0.466225211968327	6.53988750928839	3.7311560257602
CID4495_AAACGGGAGATCGATA	CID4495	2131	1125	4.59877991553261	0	4	3	CTHRC1_High	3	0.333543549856352	6.53064640516242	2.58251277052644
CID4495_AAGACCTGTTATGTGC	CID4495	2083	1019	4.80076812289966	0	4	3	CTHRC1_High	3	0.324552413986406	6.54546984189948	2.49225274168733
CID4495_AATCGGTAGAAACCAT	CID4495	1012	659	6.81818181818182	0	4	3	CTHRC1_High	3	0.260585277836171	6.66297157758673	2.24359599196199
CID4495_ACCGTAAGTTAGATGA	CID4495	2226	1109	4.35759209344115	0	4	3	CTHRC1_High	3	0.309824118842408	6.5378533219715	2.46736625277284
CID4495_AGCGGTCAGTAGATGT	CID4495	2528	1251	4.62816455696202	0	4	3	CTHRC1_High	3	0.318254677317637	6.55174263471564	2.3903688534427
CID4495_AGTGTCACACGGTTTA	CID4495	1528	920	5.95549738219895	0	4	3	CTHRC1_High	3	0.282250718239787	6.61326845640143	2.36173037134889
CID4495_ATTGGTGGTATTCGTG	CID4495	8659	2732	3.69557685644994	0	4	3	CTHRC1_High	3	0.421287050662182	6.47112997526129	3.77950039946321
CID4495_CAGCTAACATTCTTAC	CID4495	1727	913	7.75911986103069	0	4	3	CTHRC1_High	3	0.264408590848574	6.65072735303839	2.28041974150422
CID4495_CCTACCACATAGACTC	CID4495	9726	2954	4.57536500102817	0	4	3	CTHRC1_High	3	0.377404351482027	6.4594088410755	4.64508906447175
CID4495_CCTCAGTAGTGTGAAT	CID4495	5579	2181	4.28392184979387	0	4	3	CTHRC1_High	3	0.394068390442155	6.53687008375128	3.75897518240693
CID4495_CGGACGTCAAGCTGGA	CID4495	2437	1186	5.29339351661879	0	4	3	CTHRC1_High	3	0.32326045827202	6.56933077329596	2.42457548224214
CID4495_CGTCAGGAGCGATATA	CID4495	1968	1011	5.74186991869919	0	4	3	CTHRC1_High	3	0.326155314974424	6.521542630138	2.41681233488801
CID4495_CGTGTCTCACATGTGT	CID4495	11940	2893	6.22278056951424	0	4	3	CTHRC1_High	3	0.416587835470535	6.04983290189704	3.98823801123384
CID4495_CTCGAAACAGGTGGAT	CID4495	1359	834	7.28476821192053	0	4	3	CTHRC1_High	3	0.279167542568846	6.70174654478034	2.29870251261476
CID4495_GAATAAGAGTTAAGTG	CID4495	5227	2078	3.82628658886551	0	4	3	CTHRC1_High	3	0.442790449162637	6.5275936936756	3.60077062689546
CID4495_GACGCGTGTTCCCGAG	CID4495	1601	904	6.80824484697064	0	4	3	CTHRC1_High	3	0.26412392264032	6.67417629713019	2.33946696364167
CID4495_GGACATTAGACTAGAT	CID4495	1059	654	7.08215297450425	0	4	3	CTHRC1_High	3	0.222855791465209	6.63946302885016	2.26530769907716
CID4495_GGCGACTGTCAATGTC	CID4495	7156	2376	5.26830631637786	0	4	3	CTHRC1_High	3	0.399354460093897	6.04218300336798	3.90243068777803
CID4495_GGCGACTTCTACCAGA	CID4495	4108	1747	4.57643622200584	0	4	3	CTHRC1_High	3	0.400195326185972	6.55911215299567	3.2236322506595
CID4495_TACAGTGGTCTAGCCG	CID4495	2881	1364	4.82471364109684	0	4	3	CTHRC1_High	3	0.366205942120384	6.58795507902106	2.56590930067781
CID4495_TAGCCGGGTGTTGGGA	CID4495	1478	898	5.95399188092016	0	4	3	CTHRC1_High	3	0.327061873729942	6.67302044385871	2.30698374354127
CID4495_TAGGCATCATGATCCA	CID4495	1679	844	1.131625967838	0	4	3	CTHRC1_High	3	0.230165195151006	6.56454761976203	2.71128860556367
CID4495_TATGCCCCACCTCGTT	CID4495	5738	2045	6.06483095155106	0	4	3	CTHRC1_High	3	0.417687092705487	5.94443710798224	3.72124663435701
CID4495_TCCACACGTACTCGCG	CID4495	2680	1284	5.97014925373134	0	4	3	CTHRC1_High	3	0.301025681451895	6.56068762296637	2.33947709643129
CID4495_TCTGAGACACCTTGTC	CID4495	1310	802	5.49618320610687	0	4	3	CTHRC1_High	3	0.307288382033495	6.64017065519293	2.45770267092469
CID4495_TGAGAGGAGCAAATCA	CID4495	1165	750	5.32188841201717	0	4	3	CTHRC1_High	3	0.321386027608437	6.63555868619879	2.53125063025239
CID4495_TGAGGGAAGTCACGCC	CID4495	589	401	7.97962648556876	0	4	3	CTHRC1_High	3	0.176336626725527	6.89403589719733	2.60197678648713
CID4495_TGCGGGTAGCCCTAAT	CID4495	5203	1902	5.65058620026908	0	4	3	CTHRC1_High	3	0.421751278817182	5.97556646818122	3.74028864943269
CID4495_TGCTGCTGTCTTGTCC	CID4495	2589	1249	5.17574353032059	0	4	3	CTHRC1_High	3	0.338470499614603	6.61983498090705	2.48490062796357
CID4495_TTTACTGTCCCTGACT	CID4495	8484	2620	5.43375766148043	0	4	3	CTHRC1_High	3	0.391550171676827	6.20324047559699	3.47300234877351
CID4495_CCACGGACAGTGAGTG	CID4495	785	524	5.98726114649682	0	4	3	CTHRC1_High	3	0.127947410833158	6.31976946348151	1.485064659946
CID4495_GCGCGATGTGGGTCAA	CID4495	955	619	6.49214659685864	0	4	3	CTHRC1_High	3	0.0920573190386098	6.21813639158209	1.28374746882203
CID4513_GGAAAGCAGAGTTGGC	CID4513	5486	2032	6.28873496172074	0	4	3	CTHRC1_High	3	0.349160885712284	6.48197420591315	5.42159501158479
CID4513_GTTACAGAGGGTCGAT	CID4513	617	427	0	0	4	3	CTHRC1_High	3	0.187508759021792	9.37013586515387	4.74281922423127
CID4513_CTCGAAATCTGGCGAC	CID4513	15178	3585	4.62511529845829	0	4	3	CTHRC1_High	3	0.405700371382524	5.95505960935553	4.07491389357331
CID4513_GGCTGGTCAATCAGAA	CID4513	13400	3410	2.98507462686567	0	4	3	CTHRC1_High	3	0.421821350991521	6.05018576139411	3.9060200794864
CID4513_TACAGTGGTTCCACAA	CID4513	16402	3173	1.90830386538227	0	4	3	CTHRC1_High	3	0.246956239927125	6.62059029096564	2.3682798489261
CID4513_CTGATAGTCCTCTAGC	CID4513	1420	616	4.08450704225352	0	4	3	CTHRC1_High	3	0.184022668348399	8.79993685239752	3.9182373627353
CID4513_AGTCTTTGTCGTTGTA	CID4513	1917	1020	4.53834115805947	0	4	3	CTHRC1_High	3	0.288088606264452	7.67210968488654	3.29658952795747
CID4513_ATTACTCAGCGAAGGG	CID4513	17977	3476	6.1467430605774	0	4	3	CTHRC1_High	3	0.383561943802116	7.79225977415045	0.49140176989916
CID4513_CTCATTAGTCAAAGAT	CID4513	1968	799	4.57317073170732	0	4	3	CTHRC1_High	3	0.23057686917525	8.34311064237555	4.18063846670869
CID4513_GTCGTAAAGACCCACC	CID4513	9932	2711	5.20539669754329	0	4	3	CTHRC1_High	3	0.349068915983463	6.13841112607916	4.14305988394502
CID4513_TGGGCGTAGTAGCGGT	CID4513	2371	832	7.33867566427668	0	4	3	CTHRC1_High	3	0.208223845560928	7.50063189023932	3.15561667525056
CID4513_TGTGGTATCCCTGACT	CID4513	5063	2038	4.08848508789255	0	4	3	CTHRC1_High	3	0.290291500245253	6.15379293912848	4.02465311133149
CID4515_GTCGGGTCACCTATCC	CID4515	2134	872	0.0937207122774133	0	4	3	CTHRC1_High	3	0.185971550697218	9.53163584226569	2.43603149496797
CID4515_CCTCAGTAGGTAGCTG	CID4515	4106	1396	0.94982951777886	0.0730638090599123	4	3	CTHRC1_High	3	0.311812416789293	8.74697168821295	2.40631583773378
CID4515_AACTCTTCACAACGTT	CID4515	3078	1473	1.81936322287199	0	4	3	CTHRC1_High	3	0.306224160885712	9.73469789976081	2.54378596388581
CID4515_ACACTGATCGGACAAG	CID4515	10491	3233	3.6888761795825	0	4	3	CTHRC1_High	3	0.409418576133417	9.69284971708258	2.247808967464
CID4515_ACGATACCAAGGGTCA	CID4515	5510	2068	3.03085299455535	0	4	3	CTHRC1_High	3	0.309373029220097	9.78203066343268	2.25516489588502
CID4515_ACTTACTTCGCAGGCT	CID4515	2260	1177	0.929203539823009	0	4	3	CTHRC1_High	3	0.283761649498984	9.44688375944098	2.77910629355195
CID4515_AGCATACCAATAGAGT	CID4515	11342	3328	3.63251631105625	0	4	3	CTHRC1_High	3	0.382099187162778	9.98114737028082	2.25485268675569
CID4515_ATCATCTGTGTGAAAT	CID4515	6176	2279	0.825777202072539	0	4	3	CTHRC1_High	3	0.349957956695396	9.73041590208014	2.31357339464906
CID4515_ATCTGCCCATGATCCA	CID4515	10751	3227	2.22304901869594	0	4	3	CTHRC1_High	3	0.391239226403195	9.80238016599616	2.2461855753589
CID4515_ATTATCCGTCCAGTTA	CID4515	7543	2518	3.68553625878298	0	4	3	CTHRC1_High	3	0.327232674654895	9.75287207120856	2.14364722811464
CID4515_CAGCTAAAGGAGCGAG	CID4515	6791	2206	1.36945957885437	0	4	3	CTHRC1_High	3	0.357639618807372	9.4966894006153	2.15726939284089
CID4515_CATGCCTGTTACCAGT	CID4515	3521	1515	0.340812269241693	0	4	3	CTHRC1_High	3	0.213838378529886	9.42346437925299	2.14267138087037
CID4515_CCACCTAGTCGCATCG	CID4515	2645	1339	1.09640831758034	0	4	3	CTHRC1_High	3	0.274047894331161	9.72360762113532	2.78203836523774
CID4515_CCACCTATCAACACCA	CID4515	9333	3190	2.80724311582557	0	4	3	CTHRC1_High	3	0.371658433186182	9.71573217863043	2.15575483881715
CID4515_CGAATGTGTTATGCGT	CID4515	13150	3432	1.01901140684411	0	4	3	CTHRC1_High	3	0.336254467101114	9.5376935815235	2.17722943865541
CID4515_CGAATGTTCAGCGACC	CID4515	4790	1855	3.69519832985386	0	4	3	CTHRC1_High	3	0.325310069371453	9.59124716276129	2.21001974188569
CID4515_CGAGCCATCCATGAGT	CID4515	8514	2885	2.76015973690392	0	4	3	CTHRC1_High	3	0.318442996286175	9.88423307889899	2.30012658678773
CID4515_CGATGTAAGGTAGCTG	CID4515	5961	2291	0.872336856232176	0	4	3	CTHRC1_High	3	0.31599047018429	9.91249617094	2.28454927050355
CID4515_CGGAGCTGTCTAAAGA	CID4515	8622	2896	2.64439805149617	0	4	3	CTHRC1_High	3	0.323444397729662	9.53139742368659	2.05744913660768
CID4515_CGTCCATAGGGATCTG	CID4515	1360	615	6.69117647058824	0	4	3	CTHRC1_High	3	0.214000420433046	9.4260574197193	2.91816106878999
CID4515_CTCACACTCTTTAGGG	CID4515	11522	3558	2.36938031591738	0	4	3	CTHRC1_High	3	0.372416088571228	9.66632231229743	2.20162263952974
CID4515_CTCTAATTCAGGTAAA	CID4515	7163	2469	2.24766159430406	0	4	3	CTHRC1_High	3	0.312780288697358	9.84781321042975	2.27294126593354
CID4515_CTGAAGTAGCTAGGCA	CID4515	635	446	0.62992125984252	0	4	3	CTHRC1_High	3	0.189453261859716	9.37357195371588	2.8765098198581
CID4515_GAATAAGAGACAAGCC	CID4515	13085	3934	0.894153611004968	0	4	3	CTHRC1_High	3	0.360569511596945	9.90432699674567	2.1704894646335
CID4515_GAATGAAGTGCACGAA	CID4515	7626	2864	2.7799632835038	0	4	3	CTHRC1_High	3	0.372096384275804	9.70637854093512	2.18287876688722
CID4515_GACCTGGCACGGCCAT	CID4515	6482	2207	2.09811786485653	0	4	3	CTHRC1_High	3	0.338553710321631	9.56356485837897	2.19425490938905
CID4515_GAGGTGATCGACAGCC	CID4515	14713	3489	2.55556310745599	0	4	3	CTHRC1_High	3	0.366302291360101	9.64446123594245	2.20249334418061
CID4515_GATCAGTTCATCTGCC	CID4515	5604	2304	2.76588151320485	0.0178443968593862	4	3	CTHRC1_High	3	0.305107385607175	9.85567244047125	2.33882943236116
CID4515_GATTCAGAGAGACGAA	CID4515	5172	2174	0.966744006187162	0	4	3	CTHRC1_High	3	0.293532338308458	9.9823375558277	2.21001413904908
CID4515_GCATGTAAGCTGAACG	CID4515	6508	2084	2.70436385986478	0	4	3	CTHRC1_High	3	0.309364270198304	9.58463915342291	2.21313313090089
CID4515_GCTCCTAAGCGTCTAT	CID4515	12679	3553	2.35034308699424	0	4	3	CTHRC1_High	3	0.356566638637797	9.62721594327887	2.17421296679261
CID4515_GCTGCAGTCGCATGGC	CID4515	13501	3700	2.30353307162432	0	4	3	CTHRC1_High	3	0.371172307476701	9.74208982938727	2.22856274687532
CID4515_GGATTACTCTCCGGTT	CID4515	6609	2543	0.665758813738841	0	4	3	CTHRC1_High	3	0.263217363884801	9.65773828977545	2.14194873415712
CID4515_GGTGAAGCAATGAATG	CID4515	5460	1969	9.76190476190476	0	4	3	CTHRC1_High	3	0.276233270268376	9.69152887815436	2.38583091341737
CID4515_GTAACTGTCACGAAGG	CID4515	2090	1008	3.68421052631579	0	4	3	CTHRC1_High	3	0.274301905963142	9.28063543790778	2.51171651922944
CID4515_GTGAAGGCATGGTAGG	CID4515	7644	2521	2.90423861852433	0	4	3	CTHRC1_High	3	0.343555111765118	9.73346289152106	2.2243087633777
CID4515_GTTCATTGTCGCATCG	CID4515	8513	2934	2.73699048514037	0	4	3	CTHRC1_High	3	0.41037768901969	9.5939851617237	2.20105269991639
CID4515_TACGGGCAGTGAAGTT	CID4515	7821	2581	3.19652218386396	0	4	3	CTHRC1_High	3	0.351157942680961	9.82142885679206	2.34357288920167
CID4515_TAGACCACAAGTACCT	CID4515	9269	2955	2.20088466932787	0	4	3	CTHRC1_High	3	0.369801520566183	9.81308516019782	2.22819999300721
CID4515_TCATTTGAGTTGTAGA	CID4515	7258	2627	1.74979333149628	0	4	3	CTHRC1_High	3	0.330201983042534	9.93666513914069	2.40284231745485
CID4515_TCGCGTTGTCAGCTAT	CID4515	5679	2018	3.92674766684275	0	4	3	CTHRC1_High	3	0.305199355335996	9.48521574491461	2.2292816981006
CID4515_TCTCATAGTGCGAAAC	CID4515	745	526	0.402684563758389	0	4	3	CTHRC1_High	3	0.159190841566814	9.35846289152106	2.75869551741365
CID4515_TCTGAGAAGATGAGAG	CID4515	5438	1732	2.04119161456418	0	4	3	CTHRC1_High	3	0.276325239997197	9.14848383420905	2.72679368101838
CID4515_TCTTTCCCAGCCTGTG	CID4515	11497	3510	0.521875271810037	0	4	3	CTHRC1_High	3	0.332492467241258	9.58196314329108	2.05950633131746
CID4515_AAATGCCCAGCAGTTT	CID4515	2674	1397	2.35602094240838	0	4	3	CTHRC1_High	3	0.233765153107701	9.67783220762213	2.61387125097993
CID4515_AACCATGCAGCTGCTG	CID4515	12276	3254	2.97328119908765	2.01205604431411	4	3	CTHRC1_High	3	0.337931819774368	9.59417112821539	2.21950129114869
CID4515_AGTCTTTAGAGACTTA	CID4515	7406	2480	3.94274912233324	0	4	3	CTHRC1_High	3	0.353855721393035	9.92187651151618	2.44248477064851
CID4515_ATCACGATCCACTGGG	CID4515	12889	3528	0.550857320195516	0	4	3	CTHRC1_High	3	0.369678894261089	9.62102564329108	2.17789796435121
CID4515_CACACCTTCCCAAGAT	CID4515	9812	3296	2.71096616388096	0	4	3	CTHRC1_High	3	0.394826045827202	9.70370157712897	2.38076559149507
CID4515_CAGCTGGCATCCCATC	CID4515	9731	2547	4.29555030315487	0	4	3	CTHRC1_High	3	0.325156786490085	9.47796877378424	2.15698197924379
CID4515_CATCGAAGTAAACGCG	CID4515	10246	2896	2.32285770056607	0	4	3	CTHRC1_High	3	0.362338833999019	9.80385740751227	2.22192064368013
CID4515_CCTTACGCAAGGTGTG	CID4515	5782	2012	1.69491525423729	0	4	3	CTHRC1_High	3	0.315999229206082	9.69254549497565	2.23115554892305
CID4515_CGGAGTCTCAGGATCT	CID4515	8693	2947	3.14045783964109	0	4	3	CTHRC1_High	3	0.379957606334525	9.63529833311041	2.1957910402942
CID4515_GAACATCGTTAAGACA	CID4515	2688	1262	1.41369047619048	0.037202380952381	4	3	CTHRC1_High	3	0.295498738700862	9.51637609952887	2.52623811804536
CID4515_GAAGCAGTCCTGTACC	CID4515	13139	3763	1.63634979831037	0	4	3	CTHRC1_High	3	0.368474528764628	9.9194246148487	2.36034265600923
CID4515_GATCGATGTTTGGGCC	CID4515	6700	2450	1.76119402985075	0	4	3	CTHRC1_High	3	0.328634118141686	9.8875585412403	2.33805743300203
CID4515_GATTCAGGTCTCTTAT	CID4515	7626	2650	2.58326776816155	0	4	3	CTHRC1_High	3	0.301227138953122	9.8208442544361	2.24779728495362
CID4515_GCATGTAGTGCTCTTC	CID4515	4749	1611	3.57970098968204	0	4	3	CTHRC1_High	3	0.284795214070493	8.89529760831793	2.31322184645417
CID4515_GGAACTTCACGTAAGG	CID4515	4619	1862	0.801039185970989	0	4	3	CTHRC1_High	3	0.235083385887464	9.76200827115973	2.25716713511232
CID4515_GGACGTCCAGTATAAG	CID4515	9445	2879	1.38697723663314	0	4	3	CTHRC1_High	3	0.30868544600939	9.65298326963385	2.1537269695926
CID4515_GGGTCTGAGAGCTGGT	CID4515	11779	3504	1.80830291196197	0	4	3	CTHRC1_High	3	0.401973407609838	9.7473989343067	2.18677559935334
CID4515_GTGCTTCTCCGTTGCT	CID4515	6011	2301	1.28098486108801	0	4	3	CTHRC1_High	3	0.26955013664074	9.89552458280524	2.31107226454499
CID4515_TAAGCGTCAAGTTAAG	CID4515	2504	1090	1.51757188498403	0	4	3	CTHRC1_High	3	0.260650970499615	9.66170652860602	2.28283003412965
CID4515_TCAACGAAGCCAGAAC	CID4515	14429	3869	4.04047404532539	0	4	3	CTHRC1_High	3	0.34662514890337	9.83561285489997	2.24769679152253
CID4515_TCGTAGACACCTTGTC	CID4515	5318	1700	1.89921022940955	0	4	3	CTHRC1_High	3	0.304866512507883	9.59273775571784	2.20096901499513
CID4515_TTAACTCAGTTCCACA	CID4515	12793	3110	2.39974986320644	0	4	3	CTHRC1_High	3	0.284203980099502	9.59912069791754	2.20392743193391
CID4515_TTATGCTTCCCGGATG	CID4515	5401	2032	0.555452693945566	0	4	3	CTHRC1_High	3	0.313559841636886	9.53178366178473	2.25375083529237
CID4515_TCGTAGATCAGTCAGT	CID4515	3910	1602	1.32992327365729	0	4	3	CTHRC1_High	3	0.204759652442015	9.68318232053717	2.21900824152711
CID4515_GTAGGCCCATGGATGG	CID4515	2149	992	1.95439739413681	0	4	3	CTHRC1_High	3	0.290063765678649	9.12819059843024	2.76362100683931
CID4515_CTAATGGAGATGAGAG	CID4515	439	342	1.36674259681093	0	4	3	CTHRC1_High	3	0.21129388269918	8.49498995298346	4.43382612311128
CID4515_CTACCCAAGAATGTTG	CID4515	14132	3869	1.5779790546278	0.0070761392584206	4	3	CTHRC1_High	3	0.418400952981571	9.66308744901618	2.0942240103412
CID4515_GCGCCAAGTAGGCATG	CID4515	8938	2912	3.6697247706422	0	4	3	CTHRC1_High	3	0.3545914792236	9.58198317045172	2.13594535433534
CID4515_TACTCATGTTACGACT	CID4515	5315	1758	2.20131702728128	0	4	3	CTHRC1_High	3	0.20823260458272	9.68550833219489	2.58680215918306
CID4515_GTTCTCGTCCAAACTG	CID4515	7834	2398	2.87209599183048	0	4	3	CTHRC1_High	3	0.371916824329059	9.23110922330817	2.31894079291108
CID4515_CAGCCGAGTGCGAAAC	CID4515	3151	1311	6.15677562678515	0	4	3	CTHRC1_High	3	0.297644699040011	8.70879896635016	3.47640386664155
CID4515_GTACTTTGTTGGTAAA	CID4515	4422	1831	3.03030303030303	0	4	3	CTHRC1_High	3	0.258018884450985	9.48524340146979	2.16434756361726
CID4515_GGTGTTATCCGGCACA	CID4515	9890	3301	1.50657229524772	0	4	3	CTHRC1_High	3	0.378367843879196	9.55150373929938	2.16492990099672
CID4515_ACTGATGAGTATCGAA	CID4515	4837	1966	1.34380814554476	0	4	3	CTHRC1_High	3	0.303653387989629	8.88670118802985	2.40976444327119
CID4515_GTAGGCCTCCTCAATT	CID4515	10085	3000	1.97322756569162	0	4	3	CTHRC1_High	3	0.441949583070563	9.76959665769538	2.31500986658815
CID4515_TAGCCGGTCCAGGGCT	CID4515	13540	3647	2.33382570162482	0	4	3	CTHRC1_High	3	0.410863814729171	9.78086527341803	2.29242006384614
CID4515_TGACTTTGTGTTTGTG	CID4515	10616	3154	1.86510926902788	0	4	3	CTHRC1_High	3	0.446714490925653	9.6033092355152	2.16789547049287
CID4515_TCCACACTCTATCCTA	CID4515	5895	2040	2.25614927905004	0	4	3	CTHRC1_High	3	0.338540571788943	9.45165403837164	2.20263770663026
CID4515_AGAGTGGCACTTGGAT	CID4515	4846	1869	5.1795295088733	0	4	3	CTHRC1_High	3	0.332203419522108	9.09558542722663	2.38809612833741
CID4515_ATTGGACTCCTCATTA	CID4515	5057	1540	3.89559027091161	0	4	3	CTHRC1_High	3	0.320098451404947	8.01098211759528	2.8795639618564
CID4515_CAAGGCCCAACGATGG	CID4515	808	506	0.371287128712871	0	4	3	CTHRC1_High	3	0.260716663163058	8.09260233396491	3.62618676268342
CID4515_TGCTGCTAGTTCGCGC	CID4515	2377	904	5.13251998317207	0	4	3	CTHRC1_High	3	0.24595333193189	9.33376558774909	3.28750864111665
CID4515_ACGGCCAGTTAAGATG	CID4515	472	345	1.0593220338983	0	4	3	CTHRC1_High	3	0.184443101394436	8.14007719510993	4.14334240996125
CID4515_GCAGCCAGTGCGATAG	CID4515	966	539	3.1055900621118	0	4	3	CTHRC1_High	3	0.23528484338869	7.93118628019293	3.62830320441011
CID4515_GTGGGTCGTGTCTGAT	CID4515	2353	997	2.29494262643434	0	4	3	CTHRC1_High	3	0.302326396188074	7.64975651258429	3.52773395621064
CID4515_ACGATGTGTGCAGACA	CID4515	3196	1093	0.125156445556946	0	4	3	CTHRC1_High	3	0.302238805970149	8.14925058835944	3.3979429348636
CID4515_CTCGAAAGTTCATGGT	CID4515	3120	1255	0.288461538461538	0	4	3	CTHRC1_High	3	0.284917840375587	8.2462421273609	3.63593617522004
CID4515_GGACAGATCCGTAGTA	CID4515	5133	1696	2.33781414377557	0	4	3	CTHRC1_High	3	0.392307827061874	8.72548922056159	2.51697579466584
CID4515_TACTCATCAGCGTAAG	CID4515	10985	3084	2.3122439690487	0	4	3	CTHRC1_High	3	0.395434797841777	9.39104803556403	2.17905810915712
CID4515_ACTTACTGTTGAGGTG	CID4515	4466	1650	0.828481862964622	0	4	3	CTHRC1_High	3	0.368421974633873	7.95890816205939	2.65962186896089
CID4515_GAAGCAGTCATGTCCC	CID4515	5753	2101	4.67582131062055	0	4	3	CTHRC1_High	3	0.416780533949968	7.86346109861334	2.21923402392152
CID4515_ACTTTCATCATGCATG	CID4515	7973	2816	1.98168819766713	0	4	3	CTHRC1_High	3	0.425075327587415	8.03386839384039	2.06117454611543
CID4515_TCGGGACCAGTCGATT	CID4515	4360	1847	2.61467889908257	0	4	3	CTHRC1_High	3	0.368925618386939	8.08088978284796	2.12213090502504
CID4515_TTTATGCAGCCGCCTA	CID4515	7370	2488	2.51017639077341	0	4	3	CTHRC1_High	3	0.384017412935323	8.29663809293707	2.2209751948047
CID4515_CGTGTAAGTTTCCACC	CID4515	1417	676	7.83345095271701	0	4	3	CTHRC1_High	3	0.273701912970359	7.9387150620838	3.9276060208011
CID4515_ACACCCTCATTACGAC	CID4515	5424	1890	4.59070796460177	0	4	3	CTHRC1_High	3	0.414428736598697	8.3398643350025	2.4004048451114
CID4515_ACACCGGGTTCTGTTT	CID4515	6761	2423	2.70670019227925	0	4	3	CTHRC1_High	3	0.40333981500946	8.74154432767829	2.50300303541902
CID4515_ACACCGGTCCCATTTA	CID4515	11935	3372	3.98826979472141	0	4	3	CTHRC1_High	3	0.474441174409642	8.65677984708747	2.41745117747071
CID4515_AGGCCACCAATACGCT	CID4515	9097	2567	3.57260635374299	0	4	3	CTHRC1_High	3	0.429332212178544	8.0570126389881	2.21121159636262
CID4515_CATATGGTCGGATGGA	CID4515	12642	3415	2.74481885777567	0	4	3	CTHRC1_High	3	0.478851341882139	8.58366449827155	2.45555714213136
CID4515_CATCAGATCATGTCTT	CID4515	12551	3098	3.27463947095849	0	4	3	CTHRC1_High	3	0.513208604863009	8.52524622434577	2.32631233774903
CID4515_CATGCCTAGGAGTTTA	CID4515	3794	1534	8.32894043226147	0	4	3	CTHRC1_High	3	0.329737754887534	8.70404585355719	2.48239365660432
CID4515_CGATTGATCACGAAGG	CID4515	10769	2956	4.30866375708051	0	4	3	CTHRC1_High	3	0.443504309438722	8.59822042936286	2.52077284895662
CID4515_CGTAGCGAGTGATCGG	CID4515	12403	3177	3.48302829960493	0	4	3	CTHRC1_High	3	0.487286279868264	8.53617247098883	2.40146628462556
CID4515_CTAATGGCAGCAGTTT	CID4515	6950	2572	2.0431654676259	0	4	3	CTHRC1_High	3	0.352616319809404	9.27582033628424	2.18846157633546
CID4515_GACACGCCAGGCTCAC	CID4515	10492	2779	4.51772779260389	0	4	3	CTHRC1_High	3	0.433597855791465	8.45394381040534	2.34522179209474
CID4515_GACCTGGTCCAAACTG	CID4515	14890	3738	3.43183344526528	0	4	3	CTHRC1_High	3	0.465800399411394	8.67643412107428	2.36977938257936
CID4515_GTCACGGCAAACCCAT	CID4515	7955	2615	3.98491514770585	0	4	3	CTHRC1_High	3	0.462454453086679	8.67719229215582	2.48202828013185
CID4515_TAGACCATCTGATACG	CID4515	12788	3176	4.91085392555521	0	4	3	CTHRC1_High	3	0.470188669329409	8.34190901273688	2.3158957108188
CID4515_TCAATCTAGGTTCCTA	CID4515	9206	2560	2.12904627416902	0	4	3	CTHRC1_High	3	0.4397028939808	8.25187262052497	2.36333468996766
CID4515_TCATTTGAGTCTTGCA	CID4515	14133	3248	3.57319748107267	0	4	3	CTHRC1_High	3	0.419071018148693	8.69139250272711	2.44769576632264
CID4515_TCGCGAGCACGACGAA	CID4515	4960	2278	6.04838709677419	0.0201612903225806	4	3	CTHRC1_High	3	0.371273036227314	8.97183569425543	2.27409545027497
CID4515_TTTGCGCTCAGCGACC	CID4515	11428	2999	3.30766538326916	0	4	3	CTHRC1_High	3	0.463347873309509	8.48438032621344	2.39620855890992
CID4515_ACGGGTCAGTCTCGGC	CID4515	6156	2205	3.75243664717349	0	4	3	CTHRC1_High	3	0.397545722093757	8.08556803220709	2.22416535460237
CID4515_AGATCTGTCGGAGCAA	CID4515	2169	1043	7.8377132319041	0	4	3	CTHRC1_High	3	0.302667998037979	7.97933443540534	2.33372191035035
CID4515_AGCGTATGTCCAGTTA	CID4515	4080	1646	4.82843137254902	0	4	3	CTHRC1_High	3	0.445702823908626	8.01407822126349	2.22749475085023
CID4515_AGCGTCGCAGGTTTCA	CID4515	10777	2945	2.96928644335158	0	4	3	CTHRC1_High	3	0.461744972321491	8.2191425179859	2.26553097807649
CID4515_ATCGAGTTCAGTCAGT	CID4515	5074	2021	6.74024438312968	0	4	3	CTHRC1_High	3	0.480511176511807	8.10251482480963	2.17785433375123
CID4515_CAACTAGAGTACTTGC	CID4515	8529	2870	3.17739477078204	0	4	3	CTHRC1_High	3	0.396174935183239	8.03446348661383	2.13804558359864
CID4515_CCACGGAAGGGCTCTC	CID4515	5333	2129	6.26289143071442	0	4	3	CTHRC1_High	3	0.493360661481326	8.03082045072516	2.08985534750703
CID4515_CCTACCAGTCACCCAG	CID4515	12395	3521	2.6865671641791	0	4	3	CTHRC1_High	3	0.45866179665055	8.16755159849127	2.19720045172456
CID4515_CGACTTCAGTATCGAA	CID4515	10823	3062	1.70932273861221	0	4	3	CTHRC1_High	3	0.481973933151146	8.02893789762457	2.10349515520814
CID4515_CGATCGGAGTGACTCT	CID4515	10194	3092	2.71728467726113	0	4	3	CTHRC1_High	3	0.527301870927055	8.02895792478522	2.07463005625489
CID4515_CGCGGTAGTATAAACG	CID4515	9236	2762	2.34950194889563	0	4	3	CTHRC1_High	3	0.435564256183869	8.11583670133551	2.26983932101014
CID4515_CGGAGTCGTACGACCC	CID4515	14092	3561	3.88873119500426	0	4	3	CTHRC1_High	3	0.489405963142036	8.00169857496222	2.14247957312349
CID4515_CGTGTAAGTAGCGTCC	CID4515	7569	2555	2.06103844629409	0	4	3	CTHRC1_High	3	0.457093931749702	8.18091925138434	2.1518731459308
CID4515_CTGAAACAGATCCTGT	CID4515	2994	1210	8.78423513694055	0	4	3	CTHRC1_High	3	0.353163758671432	8.33967360013922	3.6055001362491
CID4515_CTGAAACGTGTCCTCT	CID4515	8248	2887	3.37051406401552	0	4	3	CTHRC1_High	3	0.454956730432345	8.04170092100104	2.09165969931367
CID4515_CTGCTGTTCACGCGGT	CID4515	4304	1765	8.66635687732342	0	4	3	CTHRC1_High	3	0.433116109592881	8.22007997983893	2.29205278002504
CID4515_GAACCTAAGCAACGGT	CID4515	3217	1542	3.82343798570096	0	4	3	CTHRC1_High	3	0.352682012472847	8.06256826871832	2.24879244410279
CID4515_GACGGCTCACGACTCG	CID4515	8717	2848	2.50086038774808	0	4	3	CTHRC1_High	3	0.424414021442085	8.0803976869007	2.11113337122682
CID4515_GCGAGAACAGAAGCAC	CID4515	7318	2341	4.23613009018858	0	4	3	CTHRC1_High	3	0.520518008548805	8.09264048093756	2.22303763472322
CID4515_GCTGCAGGTACGACCC	CID4515	11973	3508	2.53069406163869	0	4	3	CTHRC1_High	3	0.442685340901128	8.03478725904425	2.08857074820283
CID4515_GCTTCCAGTAGCTAAA	CID4515	6334	2078	4.04167982317651	0	4	3	CTHRC1_High	3	0.437981746198585	8.02157886976203	2.19455221735719
CID4515_GCTTGAACACTATCTT	CID4515	10165	3018	0.639449090014756	0	4	3	CTHRC1_High	3	0.47278571929087	8.09327848905524	2.27765492045167
CID4515_GGACAGATCACGATGT	CID4515	12304	3379	2.57639791937581	0	4	3	CTHRC1_High	3	0.452429752645225	7.97841557020148	2.09390464865449
CID4515_GGCTCGAAGGACAGCT	CID4515	6901	2292	2.10114476162875	0.0144906535284741	4	3	CTHRC1_High	3	0.50766414406839	7.93715771192511	2.0497162684131
CID4515_GGTGTTAAGGGAACGG	CID4515	5679	2122	4.91283676703645	0	4	3	CTHRC1_High	3	0.388015906383575	7.99030836576422	2.21294299208406
CID4515_GGTGTTATCCGTTGCT	CID4515	2599	1372	2.30858022316276	0	4	3	CTHRC1_High	3	0.359842512788172	7.95229300016364	2.33847895704988
CID4515_GTAGTCATCCTAGTGA	CID4515	7563	2624	3.14689937855348	0	4	3	CTHRC1_High	3	0.487290659379161	8.05729492658576	2.05972758375886
CID4515_GTCCTCATCAATCACG	CID4515	3173	1368	6.08257169870785	0	4	3	CTHRC1_High	3	0.425014014434868	7.97730263227423	2.23416045748475
CID4515_TATCTCAAGCATCATC	CID4515	2954	1362	3.5883547731889	0	4	3	CTHRC1_High	3	0.441021126760563	7.77348526472052	2.19050541960481
CID4515_TATCTCACACCTGGTG	CID4515	13843	3807	2.65838329841797	0	4	3	CTHRC1_High	3	0.447927615443907	8.03380163663825	2.10780564390901
CID4515_TATCTCATCCGCGGTA	CID4515	9164	2817	2.68441728502837	0	4	3	CTHRC1_High	3	0.415129458342092	8.34461077207526	2.30611554228547
CID4515_TTCCCAGTCATCTGTT	CID4515	11306	3275	2.91880417477446	0.00884486113568017	4	3	CTHRC1_High	3	0.522729661551398	8.16946371549567	2.26261774145845
CID4523_TTTACTGCACGAGAGT	CID4523	5076	1495	0.137903861308117	0	4	3	CTHRC1_High	3	0.292998037979118	8.11863287443122	2.96773806654695
CID4523_CCCAGTTAGAATGTTG	CID4523	5340	1747	3.98876404494382	0	4	3	CTHRC1_High	3	0.342429577464789	8.19795664304694	2.74982348524812
CID4523_GGCTCGAGTATAGGGC	CID4523	4230	1368	2.29314420803783	0	4	3	CTHRC1_High	3	0.350965244201528	8.17796858304938	3.01101676069978
CID4523_GTCAAGTAGACGCACA	CID4523	5582	1707	1.46900752418488	0	4	3	CTHRC1_High	3	0.307813923341041	8.1287637566944	2.79770246588472
CID4523_TACTTACCAGGTGGAT	CID4523	5688	1418	2.68987341772152	0	4	3	CTHRC1_High	3	0.367327096909817	8.1143422936817	2.83328310095552
CID4523_GGGAATGAGCTCTCGG	CID4523	11087	2580	2.30901055289979	0	4	3	CTHRC1_High	3	0.377531357298017	8.18510397428473	2.74953285300019
CID4523_ACACTGAAGAAAGTGG	CID4523	5195	1671	3.34937439846006	0	4	3	CTHRC1_High	3	0.270224581318758	8.1427436684986	2.74730149351838
CID4523_ACGCCGAAGAATGTGT	CID4523	1302	676	1.92012288786482	0	4	3	CTHRC1_High	3	0.247048209655946	8.11393888944586	2.78530827605012
CID4523_ACGGGTCCAAGCGATG	CID4523	1001	515	2.6973026973027	0	4	3	CTHRC1_High	3	0.222566743746058	8.75493677610358	4.59565249525788
CID4523_AGGGATGTCTGTCTCG	CID4523	4936	1379	0.405186385737439	0	4	3	CTHRC1_High	3	0.23990084787331	8.08549316877326	2.77420941435579
CID4523_ATAGACCTCGATCCCT	CID4523	4106	1372	3.9210910862153	0	4	3	CTHRC1_High	3	0.264719536122206	8.18117960447272	2.76210466467622
CID4523_GATGCTAAGGTGCTTT	CID4523	9644	2471	0.466611364579013	0	4	3	CTHRC1_High	3	0.308536542638918	8.12367495054206	2.74003354155305
CID4523_GCACTCTGTAAGGATT	CID4523	11053	2560	0.153804396996291	0	4	3	CTHRC1_High	3	0.377351797351272	8.13419683927497	2.63618889891389
CID4523_GCTCCTACATCTCCCA	CID4523	2064	899	4.89341085271318	0	4	3	CTHRC1_High	3	0.238687723355056	8.18272646421393	2.84595624052766
CID4523_GTCATTTCAACAACCT	CID4523	11730	2711	1.64535379369139	0	4	3	CTHRC1_High	3	0.377417490014715	8.23699148649176	2.60645428740266
CID4523_TCACAAGCAAGCTGGA	CID4523	13477	2890	0.0964606366402018	0	4	3	CTHRC1_High	3	0.336315780253661	8.10883768552741	2.7733468159366
CID4523_TCGGGACAGACACTAA	CID4523	12726	2813	0.573628791450574	0	4	3	CTHRC1_High	3	0.321666316305795	8.09615095609625	2.72860637747529
CID4523_TGTGTTTAGTCCTCCT	CID4523	1760	811	0.454545454545455	0	4	3	CTHRC1_High	3	0.272519445028379	8.16263350004157	2.91094914519075
CID4523_GCGCGATGTAAGTAGT	CID4523	8156	2250	1.54487493869544	0	4	3	CTHRC1_High	3	0.310778852217784	8.67814692014655	2.72623578154329
CID4523_GTGAAGGAGTACCGGA	CID4523	8359	1769	1.00490489292978	0	4	3	CTHRC1_High	3	0.370221953612221	8.09031828397711	2.70324007117036
CID4523_CACTCCATCCGTCATC	CID4523	9785	2691	2.65712825753705	0	4	3	CTHRC1_High	3	0.408034650690211	8.17464407438239	2.51401177489045
CID4523_GTGTTAGGTACGACCC	CID4523	5921	1818	3.04002702246242	0	4	3	CTHRC1_High	3	0.430632926914722	8.09564550870856	2.61258951269868
CID4523_TTTATGCCACATTCGA	CID4523	10375	2333	2.63132530120482	0	4	3	CTHRC1_High	3	0.381245182538014	8.04534681791266	2.56767288290742
CID4523_AACTCTTAGATGTGGC	CID4523	6875	2110	4.04363636363636	0	4	3	CTHRC1_High	3	0.419706047228646	7.95872171873053	2.96565691076997
CID4523_AAGTCTGAGAAGGCCT	CID4523	10549	2542	2.28457673713148	0	4	3	CTHRC1_High	3	0.407990855581249	8.12482889646491	2.57059517943147
CID4523_AGAGTGGGTAGAGCTG	CID4523	14179	2982	1.09316594964384	0	4	3	CTHRC1_High	3	0.425942470744867	8.12488420957526	2.58817735754731
CID4523_ATGCGATCAATCCGAT	CID4523	12267	2769	1.2554006684601	0	4	3	CTHRC1_High	3	0.414253556162848	8.17367323392829	2.59359494292024
CID44041_TTCTCAACAAGACACG	CID44041	2038	974	1.32482826300294	0	4	3	CTHRC1_High	3	0.211582930418331	11.3751922463795	1.98000935160402
CID44971_AAGTCTGAGCCAGAAC	CID44971	5458	1920	3.13301575668743	0	4	3	CTHRC1_High	3	0.303719080653073	6.70757444852789	6.12967196547273
CID44971_GATGAGGCAGTGGAGT	CID44971	6007	2060	5.57682703512569	0	4	3	CTHRC1_High	3	0.244525611379721	6.73062475675543	6.11768380247834
CID44971_GATGAGGGTAGGCTGA	CID44971	9014	2836	4.71488795207455	0	4	3	CTHRC1_High	3	0.273658117861397	6.72958000654181	6.00616732680085
CID44971_GTGCATACAAGTAATG	CID44971	4856	1626	6.63097199341021	0	4	3	CTHRC1_High	3	0.269887358979749	6.60808905118903	5.75657597624543
CID44971_CGATCGGAGGAGTCTG	CID44971	2031	899	8.12407680945347	0	4	3	CTHRC1_High	3	0.306745322682363	6.69030722135504	6.25625411116365
CID44971_CGATCGGTCGTCTGCT	CID44971	1492	710	6.23324396782842	0	4	3	CTHRC1_High	3	0.235420608226473	6.3466912125965	6.38631192290071
CID44971_CTTCTCTTCCGTACAA	CID44971	729	437	3.29218106995885	0	4	3	CTHRC1_High	3	0.258649534020041	6.99435719007453	3.36857668005708
CID44971_AACTGGTGTTAAGAAC	CID44971	9567	2865	3.77338768684018	0	4	3	CTHRC1_High	3	0.307831441384626	6.71480186933478	6.0219172581363
CID44971_TTAACTCTCTATGTGG	CID44971	4900	1952	3.24489795918367	0	4	3	CTHRC1_High	3	0.411428771634784	6.3905874108692	5.13069668852571
CID44971_CATGGCGGTCGGCTCA	CID44971	8146	2477	4.05106800883869	0	4	3	CTHRC1_High	3	0.385361922780464	6.36375196927985	4.81382981383088
CID44971_CCTCAGTAGGCGCTCT	CID44971	8805	2806	2.47586598523566	0	4	3	CTHRC1_High	3	0.385186742344615	6.56425722593268	5.65163222395662
CID44971_GAGGTGAGTGCGGTAA	CID44971	12127	3392	5.56609219097881	0	4	3	CTHRC1_High	3	0.410114918365917	6.23827036375006	4.49365702711824
CID44971_GTCATTTGTCAATGTC	CID44971	1657	780	7.48340374170187	0	4	3	CTHRC1_High	3	0.253433536542639	6.42265614026984	5.53002968870881
CID44971_AGGGATGAGTTTCCTT	CID44971	5528	2082	4.70332850940666	0	4	3	CTHRC1_High	3	0.308829969868965	6.5349441384693	6.09965983473542
CID44971_CTGCCTACATGACGGA	CID44971	2724	1339	9.36123348017621	0	4	3	CTHRC1_High	3	0.314243045336697	6.50499542707404	5.3850673779178
CID44971_AAAGATGAGCGTCTAT	CID44971	4699	1891	4.70312832517557	0	4	3	CTHRC1_High	3	0.35337397519445	6.45286091321906	5.29678097807649
CID44971_AAAGATGAGCGTGTCC	CID44971	6457	2275	4.87842651386093	0	4	3	CTHRC1_High	3	0.391405647817252	6.54569586271247	5.43947068297151
CID44971_AAATGCCTCCCATTTA	CID44971	4284	1679	3.68814192343604	0	4	3	CTHRC1_High	3	0.375508023263962	6.29312714094123	4.85810271345857
CID44971_AACGTTGGTCAATGTC	CID44971	9877	2922	4.79902804495292	0	4	3	CTHRC1_High	3	0.483112605984164	6.05012091154059	3.94866982542756
CID44971_AACTCTTCAGTACACT	CID44971	5767	1651	4.90723079590775	0	4	3	CTHRC1_High	3	0.342153668278327	6.2461372231861	4.60698691450837
CID44971_AAGCCGCGTCATGCAT	CID44971	9514	2954	3.7628757620349	0	4	3	CTHRC1_High	3	0.459292446219606	6.22067030424079	4.58212700926545
CID44971_ACACCGGTCCTATTCA	CID44971	6874	2361	3.49141693337213	0	4	3	CTHRC1_High	3	0.366845350711233	6.56823976987799	5.44442502104524
CID44971_ACATCAGAGTAAGTAC	CID44971	8724	2937	4.1723979825768	0	4	3	CTHRC1_High	3	0.395075677948287	6.11755999082526	4.12413183295015
CID44971_ACGATGTGTAGGGTAC	CID44971	9303	2688	6.99774266365688	0	4	3	CTHRC1_High	3	0.399958832597575	6.18214901441535	4.72065869414094
CID44971_ACGGGCTCAGCCACCA	CID44971	13130	3479	3.54912414318355	0	4	3	CTHRC1_High	3	0.425478242589868	6.48594625944098	5.32658663832429
CID44971_ACTGAGTAGAGCTTCT	CID44971	13609	3400	5.02608567859505	0	4	3	CTHRC1_High	3	0.412685691262	6.4904409264942	5.35026398741487
CID44971_ACTGATGGTTCGTGAT	CID44971	6448	2138	4.00124069478908	0	4	3	CTHRC1_High	3	0.353439667857894	6.6871395921131	5.99470797621492
CID44971_ACTGTCCCACCAGGCT	CID44971	12491	3455	2.56985029221039	0	4	3	CTHRC1_High	3	0.412606860065868	6.22610100263556	4.67112628065828
CID44971_AGAGCTTGTTAAGAAC	CID44971	10573	3179	3.2251962546108	0	4	3	CTHRC1_High	3	0.402761719571158	6.40674646848639	4.78440896116975
CID44971_ATTATCCGTCCTGCTT	CID44971	6653	2128	3.17150157823538	0	4	3	CTHRC1_High	3	0.375867143157452	6.48411806577643	5.32228604399446
CID44971_CACCAGGTCTCTTATG	CID44971	8064	2674	2.80257936507937	0	4	3	CTHRC1_High	3	0.413412690070773	6.45355757230719	5.25484839522126
CID44971_CAGAATCCAATGACCT	CID44971	7323	2523	2.78574354772634	0	4	3	CTHRC1_High	3	0.404535421484129	6.22176464551886	4.61982861601594
CID44971_CATCAAGGTCCGAATT	CID44971	7310	2522	3.66621067031464	0	4	3	CTHRC1_High	3	0.373778116459954	6.28339727872809	4.7881492718387
CID44971_CATGACACATGCCTTC	CID44971	12158	3419	3.93979272906728	0	4	3	CTHRC1_High	3	0.403786525120874	6.48899229520758	5.36182633482698
CID44971_CCACCTATCTAGAGTC	CID44971	8583	2923	2.12047069789118	0	4	3	CTHRC1_High	3	0.424186286875482	6.47089060300788	5.24793282591584
CID44971_CCGTTCATCGCCAGCA	CID44971	6979	2599	3.06634188279123	0	4	3	CTHRC1_High	3	0.437596349239717	6.27640827650031	4.80157271467927
CID44971_CGCTATCGTGCCTGGT	CID44971	7009	2445	9.30232558139535	0	4	3	CTHRC1_High	3	0.443478032373345	6.22085674756964	4.35113278471711
CID44971_CTCGAGGTCCCTAACC	CID44971	10807	2893	4.44156565189229	0	4	3	CTHRC1_High	3	0.337638392544321	6.26967724317511	4.6835440739322
CID44971_CTGCTGTCAGTCCTTC	CID44971	10077	2730	3.69157487347425	0	4	3	CTHRC1_High	3	0.444388970639759	6.05661734098395	3.7810372456241
CID44971_GACGTGCAGATAGTCA	CID44971	6957	2454	8.71065114273394	0	4	3	CTHRC1_High	3	0.487150515030481	6.26061876768073	4.66605368696931
CID44971_GACTGCGCACCAGTTA	CID44971	7264	2257	6.7318281938326	0	4	3	CTHRC1_High	3	0.414757199915913	6.32919653409918	5.05489626967195
CID44971_GCCTCTAAGATGAGAG	CID44971	4868	1960	5.54642563681183	0	4	3	CTHRC1_High	3	0.420292901688739	6.32116468900641	4.72183123671296
CID44971_GCGCGATTCCAAACAC	CID44971	4024	1589	6.93339960238569	0	4	3	CTHRC1_High	3	0.326593266064046	6.53653009885748	5.47873154722932
CID44971_GCTCTGTAGCCACTAT	CID44971	12448	3487	2.73136246786632	0	4	3	CTHRC1_High	3	0.423485565132086	6.51371057981452	5.41119090162996
CID44971_GCTTGAATCCCTTGCA	CID44971	9011	3124	2.56353345910554	0	4	3	CTHRC1_High	3	0.358957851587135	6.491673073711	4.6902431591678
CID44971_GGCGACTGTACCGTAT	CID44971	9569	2843	2.72755773853067	0	4	3	CTHRC1_High	3	0.414349905402565	6.45911606306037	5.33158722960237
CID44971_GTAACGTAGTTCGATC	CID44971	6119	2233	3.72609903579016	0	4	3	CTHRC1_High	3	0.35804691332072	6.58689268583258	5.65525523268464
CID44971_TATCAGGTCTGAGGGA	CID44971	9017	2812	2.85017189752689	0	4	3	CTHRC1_High	3	0.461587309929227	6.39078386777838	4.82444039427522
CID44971_TATCAGGTCTTGTACT	CID44971	7418	2488	2.97923968724724	0	4	3	CTHRC1_High	3	0.425491381122556	6.27352865690192	4.73649445616487
CID44971_TATTACCTCATGTCTT	CID44971	9217	2798	2.38689378322665	0	4	3	CTHRC1_High	3	0.407802536612711	6.34643658155402	4.88195124708894
CID44971_TCTCTAATCATCTGCC	CID44971	11752	3224	4.86725663716814	0	4	3	CTHRC1_High	3	0.511023228925794	5.84556158536872	3.47221604429963
CID44971_TGCCAAAAGTCCGTAT	CID44971	4150	1695	7.54216867469879	0	4	3	CTHRC1_High	3	0.41103899516502	6.13478716367682	3.91042867743257
CID44971_TGGTTAGTCATGTCCC	CID44971	13815	3230	6.23959464350344	0	4	3	CTHRC1_High	3	0.447713019409992	6.07330950254401	4.12829247557405
CID44971_TTAGGACGTCAACATC	CID44971	11398	3338	2.62326723986664	0	4	3	CTHRC1_High	3	0.36542200966996	6.44984396451911	5.13321105086091
CID44971_TTCTCAAAGGGAGTAA	CID44971	10556	3154	2.56726032588102	0	4	3	CTHRC1_High	3	0.399231833788802	6.4847322320362	5.39167109572175
CID44971_TTCTCCTAGGCTAGCA	CID44971	12687	3188	2.76661149207851	0	4	3	CTHRC1_High	3	0.434302957045757	6.24179609769782	4.59488288008454
CID44971_AGCCTAAGTAAGTTCC	CID44971	6300	2141	3.28571428571429	0	4	3	CTHRC1_High	3	0.388826115899376	6.56583984846076	5.97663966261628
CID44971_GAGCAGAGTACACCGC	CID44971	10405	3273	1.75876982220086	0	4	3	CTHRC1_High	3	0.389706397589517	6.67048843854865	5.9097518070865
CID44991_ACCTTTACAGCTGCAC	CID44991	5179	1858	5.29059664027805	0	4	3	CTHRC1_High	3	0.296703104197323	6.55596168989142	5.18098584257844
CID44991_ACTGAACGTCGGGTCT	CID44991	12402	3012	5.24915336236091	0	4	3	CTHRC1_High	3	0.401404071193329	6.27033098691901	4.54917231642488
CID44991_CACTCCATCAGTTAGC	CID44991	3092	1283	6.17723156532988	0	4	3	CTHRC1_High	3	0.167551327867704	6.45868166440924	5.13288966261628
CID44991_AGCAGCCGTGTGTGCC	CID44991	5796	2061	4.81366459627329	0	4	3	CTHRC1_High	3	0.320256113797211	6.31481417173346	4.51732960783723
CID44991_GATGCTACAGCTGCAC	CID44991	1821	939	5.43657331136738	0	4	3	CTHRC1_High	3	0.282220061663513	6.779186329784	3.34473577582124
CID44991_GCGGGTTGTTAGATGA	CID44991	663	431	11.6138763197587	0	4	3	CTHRC1_High	3	0.0869989839534721	10.6590038155933	3.98300186239961
CID44991_GGTGAAGTCATCGATG	CID44991	2797	1282	9.25992134429746	0	4	3	CTHRC1_High	3	0.24654456590288	6.24327620023688	3.21515265547517
CID44991_TGATTTCTCAGGCGAA	CID44991	1591	833	5.84538026398492	0	4	3	CTHRC1_High	3	0.260764837782916	6.56682737821539	3.2001411064792
CID44991_TGCCAAAAGATGTAAC	CID44991	2704	1247	10.7618343195266	0	4	3	CTHRC1_High	3	0.308838728890757	6.47941692823371	5.61122552000764
CID44991_GGGTTGCCAAATCCGT	CID44991	1615	890	0.619195046439629	0	4	3	CTHRC1_High	3	0.265161866722724	7.35267933362921	3.53299990736726
CID44991_AGGCCGTGTTTACTCT	CID44991	2980	1118	0.503355704697987	0	4	3	CTHRC1_High	3	0.150002627706538	7.53536089414557	3.57932725989106
CID44991_CGTGTAACAGTTCATG	CID44991	1306	717	0.995405819295559	0	4	3	CTHRC1_High	3	0.187723355055707	7.19230183118781	3.44165030562165
CID44991_GTTCTCGTCCGTTGCT	CID44991	16227	3774	3.06895914217046	0	4	3	CTHRC1_High	3	0.36588623782496	6.40536840909918	3.06328145109895
CID44991_AGCTTGAGTCCAGTAT	CID44991	1336	660	4.94011976047904	0	4	3	CTHRC1_High	3	0.184609522808493	7.3627553796192	3.49276057326081
CID44991_CTAACTTCACTGAAGG	CID44991	2369	1078	1.43520472773322	0	4	3	CTHRC1_High	3	0.267557459182958	6.48151930326422	3.38803306662324
CID44991_GACCTGGCATCCCATC	CID44991	2432	1164	1.68585526315789	0	4	3	CTHRC1_High	3	0.295205311470815	6.45506771558722	3.0446554764438
CID44991_GTATCTTGTCGCTTTC	CID44991	1691	917	1.83323477232407	0	4	3	CTHRC1_High	3	0.278392369140214	6.51973970884284	3.42232099615815
CID44991_GTCGTAACACCACGTG	CID44991	6036	1914	0.430748840291584	0	4	3	CTHRC1_High	3	0.40244639478663	5.80130871290167	3.36552826010469
CID44991_TACAGTGTCCGCAAGC	CID44991	1518	789	8.82740447957839	0	4	3	CTHRC1_High	3	0.274310664984935	7.30039890760382	3.45569053732637
CID44991_TGTGTTTCAAGCCCAC	CID44991	5052	1670	1.42517814726841	0	4	3	CTHRC1_High	3	0.300767290309018	6.44130285734137	3.74145737730745
CID44991_ACACTGAGTTAAGATG	CID44991	2314	1251	4.53759723422645	0	4	3	CTHRC1_High	3	0.367944607946185	6.82997616285285	3.42079392515901
CID44991_ACGGCCAGTGTCAATC	CID44991	662	429	7.09969788519637	0	4	3	CTHRC1_High	3	0.253074416649149	7.66139944547614	3.84816804968599
CID44991_CTGAAACCACTTAAGC	CID44991	1789	909	9.44661822247065	0	4	3	CTHRC1_High	3	0.317501401443487	6.55740698331793	3.21672311865571
CID44991_AAATGCCCAGTGAGTG	CID44991	3544	1493	3.6117381489842	0	4	3	CTHRC1_High	3	0.22907031742695	6.60809715742072	6.02898923002961
CID44991_AATCGGTTCAGAAATG	CID44991	3177	1321	0.409191060749134	0	4	3	CTHRC1_High	3	0.28913530936865	6.43912371152838	3.24754229628328
CID44991_AATCGGTTCCTCTAGC	CID44991	2167	1029	9.59852330410706	0	4	3	CTHRC1_High	3	0.26178088431084	6.27893455976447	3.11858335577729
CID44991_ACAGCCGAGTGTACCT	CID44991	1727	864	1.15807759119861	0	4	3	CTHRC1_High	3	0.267815850325836	7.36523684019049	3.55300274931672
CID44991_ACTTGTTTCTGGTATG	CID44991	3652	1430	4.87404162102957	0	4	3	CTHRC1_High	3	0.286490084787331	6.05682476514777	3.13985172354463
CID44991_AGAATAGTCGTCTGAA	CID44991	3891	1517	0.796710357234644	0	4	3	CTHRC1_High	3	0.358033774788032	6.5322643136402	3.26543060385469
CID44991_ATTGGACGTGAGTATA	CID44991	1182	578	2.7072758037225	0	4	3	CTHRC1_High	3	0.234281935393455	7.47350414747199	3.66479793631318
CID44991_CGATGGCCACAGACTT	CID44991	5222	1589	0.459594025277671	0	4	3	CTHRC1_High	3	0.268932625604372	6.68552740568122	3.36824384772065
CID44991_CGCGGTAAGAGCCTAG	CID44991	3362	1367	0.535395597858418	0	4	3	CTHRC1_High	3	0.186405122275944	6.53376921171149	3.26613417708162
CID44991_CGGGTCAAGTGTACGG	CID44991	2155	1083	1.11368909512761	0	4	3	CTHRC1_High	3	0.316178789152827	6.66847713941535	3.38144150816682
CID44991_CTACGTCCACGGCCAT	CID44991	5392	1873	0.38946587537092	0	4	3	CTHRC1_High	3	0.286726578375727	6.46957310193976	3.45305076681855
CID44991_CTGATAGGTGACAAAT	CID44991	809	476	7.54017305315204	0	4	3	CTHRC1_High	3	0.159173323523229	6.94306572431525	3.2265299900699
CID44991_GGATGTTTCTAACTTC	CID44991	610	416	11.1475409836066	0	4	3	CTHRC1_High	3	0.0958718730292201	10.4342599725147	4.08326641165498
CID44991_GGGAATGTCCACGAAT	CID44991	1381	764	7.67559739319334	0	4	3	CTHRC1_High	3	0.287063800714736	6.69955166334113	3.20512214743379
CID44991_GGGTCTGTCAACGCTA	CID44991	1265	731	2.60869565217391	0	4	3	CTHRC1_High	3	0.237925688459113	7.2739635323902	3.50412574850801
CID44991_GGTGTTAGTTGGTAAA	CID44991	6008	2128	3.71171770972037	0	4	3	CTHRC1_High	3	0.351473267465489	6.22163065427741	3.46846715056184
CID44991_GTAGGCCAGGCGACAT	CID44991	2007	886	2.29197807673144	0	4	3	CTHRC1_High	3	0.229543304603742	7.8150897836109	3.95083347403291
CID44991_GTCACAAGTGTAAGTA	CID44991	1248	668	7.29166666666667	0	4	3	CTHRC1_High	3	0.220219325905683	6.82903297895392	3.41699830137971
CID44991_GTCTTCGTCTTGTATC	CID44991	2271	963	1.98150594451783	0	4	3	CTHRC1_High	3	0.262739997197113	7.0371356820484	3.31045476042512
CID44991_GTTCTCGGTAAGTGGC	CID44991	1656	811	7.2463768115942	0	4	3	CTHRC1_High	3	0.237041027258076	6.70564230436286	3.48948970877412
CID44991_TAGACCAGTAATTGGA	CID44991	1425	766	6.03508771929825	0	4	3	CTHRC1_High	3	0.279960234041062	6.69093664640387	3.18795791708711
CID44991_TCAGATGTCAATAAGG	CID44991	6221	1659	0.964475164764507	0	4	3	CTHRC1_High	3	0.300964368299348	6.80640467161139	3.38950196348909
CID44991_TCGCGAGTCTGTCTAT	CID44991	3035	1380	9.35749588138385	0	4	3	CTHRC1_High	3	0.351661586434027	6.50791748517951	3.93545976721528
CID44991_TTCTTAGGTCTAGAGG	CID44991	2240	1052	0.758928571428571	0	4	3	CTHRC1_High	3	0.285890091794548	6.21098240369757	3.30185094916108
CID44991_TTGACTTGTATATCCG	CID44991	2576	1142	1.04813664596273	0	4	3	CTHRC1_High	3	0.225995900777801	6.50135668271979	3.14231697165254
CID44991_CATCGAAAGACCTAGG	CID44991	728	465	2.47252747252747	0	4	3	CTHRC1_High	3	0.22208937705837	7.61198862546881	3.8618044003177
CID44991_ACTTGTTTCTAGCACA	CID44991	1805	991	5.92797783933518	0	4	3	CTHRC1_High	3	0.335488052694275	6.91439493650397	3.35789719664338
CID44991_AACGTTGAGTGTACCT	CID44991	2572	1247	4.00466562986003	0	4	3	CTHRC1_High	3	0.341251489033705	6.6790304994007	3.46638146483186
CID44991_ATCATCTCACACATGT	CID44991	2249	1158	6.66963094708759	0	4	3	CTHRC1_High	3	0.362194310139444	6.58283098691901	3.33161035620454
CID44991_TCGGGACAGCCCAGCT	CID44991	3372	1558	6.70225385527877	0	4	3	CTHRC1_High	3	0.355625043795109	6.33278378004035	3.36524835669282
CID44991_CTTAGGATCTGTTTGT	CID44991	5292	1825	6.93499622071051	0	4	3	CTHRC1_High	3	0.337147887323944	7.10242374891242	3.42828169905427
CID44991_TGTATTCGTCATGCCG	CID44991	2956	1350	2.7063599458728	0	4	3	CTHRC1_High	3	0.348810524840586	6.60105617994269	3.48285213553193
CID44991_ATGCGATTCAATCTCT	CID44991	3907	1444	1.53570514461223	0	4	3	CTHRC1_High	3	0.403580688108752	5.90502508634528	3.58598176085237
CID44991_CGTAGCGCAAGAAGAG	CID44991	4465	1674	4.56886898096305	0	4	3	CTHRC1_High	3	0.469325905682853	6.45183857435187	3.50495878302339
CID44991_CGTCCATCACGTGAGA	CID44991	6550	2117	8.99236641221374	0	4	3	CTHRC1_High	3	0.43282706187373	6.38431175703009	4.08946028792146
CID44991_CTCGGAGTCCACGCAG	CID44991	6962	2124	8.28784831944843	0	4	3	CTHRC1_High	3	0.409961635484549	6.4588099336048	3.98069301687959
CID44991_GAATAAGCACGTCAGC	CID44991	3306	1461	1.24016938898972	0	4	3	CTHRC1_High	3	0.374474458692453	6.27654083723029	3.76133195006135
CID44991_GCAGTTACATCCCATC	CID44991	4422	1631	1.19855269109	0	4	3	CTHRC1_High	3	0.405433221217854	5.98839529508551	3.68245378576997
CID44991_ACACCCTTCCCAACGG	CID44991	5452	1908	7.20836390315481	0	4	3	CTHRC1_High	3	0.39247424847593	6.08081491941413	3.44377461516145
CID44991_CATATTCCATCAGTCA	CID44991	2213	1121	6.77812923633077	0	4	3	CTHRC1_High	3	0.369985460023825	6.44158848279914	3.22109547697786
CID44991_ACGAGGACAATCGGTT	CID44991	12312	2723	0.194931773879142	0	4	3	CTHRC1_High	3	0.416916298787751	5.79599483961066	3.26054612242463
CID44991_CTCTAATCATGAACCT	CID44991	2847	1236	4.98770635756937	0	4	3	CTHRC1_High	3	0.406865321280919	6.28339394086798	3.4118053063083
CID44991_CAGAGAGTCGTGGTCG	CID44991	984	552	11.0772357723577	0	4	3	CTHRC1_High	3	0.353181276715016	7.19128616804083	3.47206894003633
CID44991_CTCGGAGTCAATAAGG	CID44991	6822	2292	3.50337144532395	0	4	3	CTHRC1_High	3	0.3823050241749	6.03081043714484	3.52450624548677
CID44991_CGAGCACCACCCTATC	CID44991	4014	1609	3.38814150473343	0	4	3	CTHRC1_High	3	0.375508023263962	5.90971907133063	3.43369642340425
CID44991_GTACTCCGTATAGGGC	CID44991	7453	2330	3.42144103045753	0	4	3	CTHRC1_High	3	0.398325275033284	5.95141895765265	3.71251860701326
CID44991_CAGTCCTCAGCTTAAC	CID44991	3558	1288	0.730747611017426	0	4	3	CTHRC1_High	3	0.311843073365567	6.27551372999152	2.88569418036225
CID44991_ACATACGAGTTGCAGG	CID44991	7388	2051	14.9160801299404	0	4	3	CTHRC1_High	3	0.37009494779623	6.24747713560065	3.32240382277253
CID44991_GGATTACCAGCGATCC	CID44991	1494	800	7.49665327978581	0	4	3	CTHRC1_High	3	0.26958517272791	7.2091236924549	3.44700876318696
CID44991_TTGCCGTGTTCAACCA	CID44991	1696	881	8.0188679245283	0	4	3	CTHRC1_High	3	0.278585067619648	7.08917816633185	3.36403885924104
CID44991_AAGACCTGTGACCAAG	CID44991	3076	1254	1.85305591677503	0	4	3	CTHRC1_High	3	0.407903265363324	6.41141422742804	2.96387592398408
CID44991_ACTGCTCGTTCGTGAT	CID44991	2974	1193	0.907868190988568	0	4	3	CTHRC1_High	3	0.338807721953612	6.98769243711432	3.42436352812532
CID44991_ATCTGCCAGTTAGGTA	CID44991	3452	1277	0.984936268829664	0	4	3	CTHRC1_High	3	0.323702788872539	6.47507532590827	2.98516479574922
CID44991_GACTGCGAGGTGCTAG	CID44991	3766	1441	1.91184280403611	0	4	3	CTHRC1_High	3	0.35897536963072	6.3393727158924	3.50701132857087
CID44991_TACAGTGCAGCCAGAA	CID44991	607	357	2.14168039538715	0	4	3	CTHRC1_High	3	0.203007848083526	7.85877808088263	3.97442427717927
CID44991_AACGTTGGTCGGCTCA	CID44991	8031	2384	0.361100734653219	0	4	3	CTHRC1_High	3	0.312587590217924	6.96078499311408	2.84547415816072
CID44991_ACGTCAAGTCACACGC	CID44991	7550	2260	1.78807947019868	0	4	3	CTHRC1_High	3	0.381621820475089	5.91722353452643	2.96698037230256
CID44991_CGTCAGGCATGCTGGC	CID44991	2863	1304	3.45791128187216	0	4	3	CTHRC1_High	3	0.241039520706328	6.23266371244391	3.20671955191377
CID44991_GGACAAGGTTCACGGC	CID44991	4969	1727	1.26786073656671	0	4	3	CTHRC1_High	3	0.360499439422605	6.57538326734503	3.10043326460603
CID44991_TTGCCGTCAGAGCCAA	CID44991	6652	1907	0.511124473842453	0	4	3	CTHRC1_High	3	0.33919311891248	6.47969826215705	3.37399474226716
CID44991_ACACCCTCACCCATGG	CID44991	4461	1575	3.4969737726967	0	4	3	CTHRC1_High	3	0.379016011491837	5.89997919553717	3.18118969046357
CID44991_ACCTTTAAGCTACCTA	CID44991	1533	857	3.91389432485323	0	4	3	CTHRC1_High	3	0.324718835400462	6.33479460233649	3.20822492682222
CID44991_ATCCGAAAGATCCCAT	CID44991	5739	1843	2.07353197421154	0	4	3	CTHRC1_High	3	0.436803657767501	5.77971848005255	3.27432623945954
CID44991_CAGAATCTCCGCGGTA	CID44991	5771	1756	1.05700918385029	0	4	3	CTHRC1_High	3	0.373699285263822	5.79641350263556	3.13424435698274
CID44991_CCGTTCACACCACCAG	CID44991	9657	2687	3.78999689344517	0	4	3	CTHRC1_High	3	0.390030481395838	5.78225382322272	3.10544673048738
CID44991_GAAACTCCAATGAATG	CID44991	1454	752	1.16918844566713	0	4	3	CTHRC1_High	3	0.29837607735968	6.78984364026984	3.31129160963777
CID44991_GAACCTACAGTCGATT	CID44991	4365	1686	0.893470790378007	0	4	3	CTHRC1_High	3	0.359014785228786	5.73785933011969	3.26401511275056
CID44991_GTCATTTAGCTAGTGG	CID44991	5189	1784	0.154172287531316	0	4	3	CTHRC1_High	3	0.458758145890267	5.7005148744007	3.27124706351045
CID44991_GTGCGGTGTCCGAACC	CID44991	11001	3084	3.77238432869739	0	4	3	CTHRC1_High	3	0.419377583911429	5.74416979307135	3.35864702307466
CID44991_TCAGGATGTTGTGGAG	CID44991	2522	1230	2.93417922283902	0	4	3	CTHRC1_High	3	0.393253801415458	5.8575611924549	3.08376422964814
CID44991_TCCACACTCACTTATC	CID44991	4700	1651	0.382978723404255	0	4	3	CTHRC1_High	3	0.376051082615094	5.75108202451666	3.19583598219636
CID44991_TCGCGTTCAAGTACCT	CID44991	6461	2023	0.23216220399319	0	4	3	CTHRC1_High	3	0.334931854810455	5.86235579008063	3.48042455755952
CID44991_AAACCTGTCCTTGCCA	CID44991	6417	2150	2.69596384603397	0	4	3	CTHRC1_High	3	0.332238455609278	6.01312407010993	3.11407652937654
CID44991_ACATGGTAGGCCGAAT	CID44991	7242	2005	1.03562551781276	0	4	3	CTHRC1_High	3	0.320558300049051	6.21944817060431	3.35749808394197
CID44991_GGACGTCGTATGCTTG	CID44991	6709	2207	1.25204948576539	0	4	3	CTHRC1_High	3	0.385580898325275	5.92655428403815	3.13756481253389
CID44991_GGCGACTCATGGTCTA	CID44991	1990	1040	1.95979899497487	0	4	3	CTHRC1_High	3	0.365106684885432	6.42188271039923	3.17097130858186
CID44991_AACTCTTAGATGTTAG	CID44991	4484	1741	5.93220338983051	0	4	3	CTHRC1_High	3	0.434955504169294	5.9815092896839	3.25473967634919
CID44991_ACACCGGTCTCCAACC	CID44991	1653	812	12.7041742286751	0	4	3	CTHRC1_High	3	0.340708429682573	6.72385557645758	3.30190077864412
CID44991_ATCTGCCTCGGTGTTA	CID44991	1755	882	0.911680911680912	0	4	3	CTHRC1_High	3	0.331699775769042	6.71905430311164	3.16326728903535
CID44991_CACATTTAGGGTGTTG	CID44991	8696	2526	3.64535418583257	0	4	3	CTHRC1_High	3	0.379055427089903	5.87739809507331	2.97961917959932
CID44991_CCATGTCTCAGGCCCA	CID44991	5506	1984	5.5575735561206	0	4	3	CTHRC1_High	3	0.352839674865111	6.12358244413336	2.94717398726228
CID44991_CGCGTTTTCATTCACT	CID44991	1955	868	7.92838874680307	0	4	3	CTHRC1_High	3	0.365912514890337	6.69966991895636	3.18080345236543
CID44991_CGCTGGATCGTGACAT	CID44991	2299	970	7.95998260113093	0	4	3	CTHRC1_High	3	0.42179945343704	6.60182484144171	3.30667010390046
CID44991_TACCTATTCGAGAGCA	CID44991	2045	1038	1.32029339853301	0	4	3	CTHRC1_High	3	0.360372433606615	6.27874716276129	3.28532878004792
CID44991_TCAGGTACAGCATGAG	CID44991	2892	1361	1.17565698478562	0	4	3	CTHRC1_High	3	0.373931399341322	6.12596567625006	3.34125748717073
CID44991_TTAACTCAGCCTTGAT	CID44991	4294	1524	0.232883092687471	0	4	3	CTHRC1_High	3	0.389294723565272	6.57224138730963	3.07877079092744
CID44991_CAGTCCTCAGCTGCAC	CID44991	7886	2550	4.24803449150393	0	4	3	CTHRC1_High	3	0.40899814308738	6.06545456403693	4.03425470434907
CID44991_ACATCAGGTGCATCTA	CID44991	3878	1750	4.89943269726663	0	4	3	CTHRC1_High	3	0.355874675916194	6.35914858335456	3.30296054922822
CID44991_AGCGGTCGTCTCTTTA	CID44991	6543	2304	5.65489836466453	0	4	3	CTHRC1_High	3	0.406672622801486	6.31777962202033	4.81239119612458
CID44991_AGTGGGATCAACACGT	CID44991	11232	2883	1.93198005698006	0	4	3	CTHRC1_High	3	0.375854004624763	6.29753693098029	3.10494295202974
CID44991_ATGTGTGGTGGTCTCG	CID44991	5624	1938	4.90753911806543	0	4	3	CTHRC1_High	3	0.408170415527994	6.22527178281745	4.26801148497346
CID44991_CATCAAGTCACTCCTG	CID44991	4024	1572	0.323061630218688	0	4	3	CTHRC1_High	3	0.311724826571369	5.99700983518561	3.33581343733552
CID44991_CGGACTGAGTACATGA	CID44991	2435	1152	1.68377823408624	0	4	3	CTHRC1_High	3	0.295590708429683	6.0582185601612	2.9931885346103
CID44991_CTGATAGCAAGTAGTA	CID44991	5567	1977	6.55649362313634	0	4	3	CTHRC1_High	3	0.389785228785649	6.06145771497687	3.64821926199678
CID44991_GATGCTACATGCCACG	CID44991	3046	1278	8.7655942219304	0	4	3	CTHRC1_High	3	0.302032968958027	6.10182531827887	3.08517924391511
CID44991_GGTGAAGGTATGAAAC	CID44991	1665	926	1.68168168168168	0	4	3	CTHRC1_High	3	0.274674164389321	7.20408018583258	3.44244137846711
CID44991_GTAACGTCACGGTGTC	CID44991	1431	703	2.6554856743536	0	4	3	CTHRC1_High	3	0.264246548945414	7.16087683195075	3.44048563086274
CID44991_TGTTCCGAGCTCAACT	CID44991	1644	934	2.61557177615572	0	4	3	CTHRC1_High	3	0.198019585172728	7.00495775693854	3.34841195189241
CID44991_TTAACTCTCCCAAGAT	CID44991	3923	1499	0.560795309711955	0	4	3	CTHRC1_High	3	0.315263471375517	6.10460718625983	3.18611088835481
CID44991_AACTCAGAGTGGTAGC	CID44991	3209	1435	5.26643814272359	0	4	3	CTHRC1_High	3	0.37005991170906	6.66095646375617	3.4209560497928
CID44991_CACCTTGGTCAGAAGC	CID44991	2980	1352	1.74496644295302	0	4	3	CTHRC1_High	3	0.337134748791255	6.26223476880988	3.10601678931001
CID44991_GGAACTTAGAGGTTAT	CID44991	5374	2096	3.31224413844436	0	4	3	CTHRC1_High	3	0.399012858243991	6.11442860120734	3.79591885649446
CID44991_TTCGAAGGTTTGTTGG	CID44991	4375	1587	0.434285714285714	0	4	3	CTHRC1_High	3	0.348009074346577	6.2596698617359	2.93346015059236
CID44991_AGAATAGAGAAACGAG	CID44991	10509	2822	1.36073841469217	0	4	3	CTHRC1_High	3	0.41146818723285	5.61588867658576	3.26092091643098
CID44991_GCACTCTGTGTTTGGT	CID44991	1838	975	3.86289445048966	0	4	3	CTHRC1_High	3	0.286511982341812	6.18845852369269	3.11595765196565
CID44991_TGACGGCAGCCAGAAC	CID44991	2186	1105	3.47666971637694	0	4	3	CTHRC1_High	3	0.375459848644103	6.0705772256275	3.09590569578889
CID44991_ACTTACTCAAGAGGCT	CID44991	2478	1214	5.08474576271187	0	4	3	CTHRC1_High	3	0.360188494148973	6.20425089353522	3.10895076834443
CID44991_ATAAGAGTCTAAGCCA	CID44991	1546	866	4.65717981888745	0	4	3	CTHRC1_High	3	0.332842828112956	6.48346098417243	3.38118234717134
CID44991_CCTTCGATCAACCATG	CID44991	3957	1509	1.18776851149861	0	4	3	CTHRC1_High	3	0.413749912409782	5.79455193036994	3.23119679533723
CID44991_CGAACATCAGTCCTTC	CID44991	3808	1585	2.07457983193277	0	4	3	CTHRC1_High	3	0.281427370191297	5.99667080396613	3.18132868849519
CID44991_GACTACAGTGACGGTA	CID44991	6929	2213	0.779333237119353	0	4	3	CTHRC1_High	3	0.350553570177283	6.02250393384894	3.15769306265596
CID44991_GTGCTTCAGCCGCCTA	CID44991	3278	1409	5.09456985967053	0.0305064063453325	4	3	CTHRC1_High	3	0.422233025015766	5.93061073774298	3.27777830206636
CID44991_TTTGGTTGTCATTAGC	CID44991	6497	2343	4.20193935662614	0	4	3	CTHRC1_High	3	0.440421133767781	5.88395889753302	3.59048262678865
CID44991_AATCCAGTCTTGACGA	CID44991	3099	1305	5.61471442400774	0	4	3	CTHRC1_High	3	0.385852428000841	6.14591511243781	2.86463681303743
CID44991_AATCGGTAGGTACTCT	CID44991	5175	2020	4.98550724637681	0	4	3	CTHRC1_High	3	0.376024805549716	6.18153484815558	2.84836474501374
CID44991_ACAGCTATCGGTTCGG	CID44991	5268	1931	2.61958997722096	0	4	3	CTHRC1_High	3	0.434408065307266	5.83774622434577	2.99552694403413
CID44991_ACATCAGTCAATAAGG	CID44991	5741	2132	1.18446263717122	0	4	3	CTHRC1_High	3	0.428592074837082	5.98735435956915	3.17954245650056
CID44991_ACATGGTAGACCACGA	CID44991	6102	1742	3.09734513274336	0	4	3	CTHRC1_High	3	0.410478417770303	6.6950684403797	3.08923235975984
CID44991_ACATGGTAGTCGAGTG	CID44991	4410	1758	3.44671201814059	0	4	3	CTHRC1_High	3	0.398426003783897	5.91180332654914	3.40216795050386
CID44991_ACTTACTGTCTCTCGT	CID44991	2442	1100	9.21375921375921	0	4	3	CTHRC1_High	3	0.517001261299138	6.0840860223194	2.78760973059419
CID44991_AGATCTGCACGTCAGC	CID44991	3612	1388	1.82724252491694	0	4	3	CTHRC1_High	3	0.385261194029851	6.27777918333014	2.98069182478669
CID44991_AGCTCTCCACCCAGTG	CID44991	11787	3277	7.49130397895987	0	4	3	CTHRC1_High	3	0.4100185691262	5.90631159299811	2.93719187819246
CID44991_AGCTCTCCATGCATGT	CID44991	4316	1642	5.93141797961075	0	4	3	CTHRC1_High	3	0.42186952561138	5.90591295713385	2.90085879408601
CID44991_AGGCCGTTCAGCATGT	CID44991	6007	2056	4.54469785250541	0	4	3	CTHRC1_High	3	0.427146836241329	6.18491991514166	3.43777862631562
CID44991_AGGGATGTCTCGAGTA	CID44991	11130	3132	2.80323450134771	0	4	3	CTHRC1_High	3	0.379848118562119	5.91789968961676	3.16998997771028
CID44991_AGTAGTCTCGCCTGAG	CID44991	5163	1763	8.09606817741623	0	4	3	CTHRC1_High	3	0.391195431294233	6.46858318799933	3.16331664168122
CID44991_AGTGAGGAGGGCATGT	CID44991	3414	1509	4.36438195664909	0	4	3	CTHRC1_High	3	0.416127986826431	5.84692104810675	3.07452574812654
CID44991_ATGAGGGCACAACGTT	CID44991	6390	2052	4.77308294209703	0	4	3	CTHRC1_High	3	0.44668383434938	6.32980164045294	2.9431442364383
CID44991_ATGGGAGTCTCCAACC	CID44991	5260	2002	3.97338403041825	0	4	3	CTHRC1_High	3	0.383877268586644	5.71819408887824	3.25537363135102
CID44991_ATTATCCAGTTACCCA	CID44991	2231	1131	4.52711788435679	0	4	3	CTHRC1_High	3	0.444191892649429	6.15465315336188	3.31747761809114
CID44991_ATTTCTGTCTGAGTGT	CID44991	10357	2646	3.64970551317949	0	4	3	CTHRC1_High	3	0.398211407749982	5.96012361997565	2.97672906958345
CID44991_CAAGATCTCAAGGCTT	CID44991	4899	1715	1.30638905899163	0	4	3	CTHRC1_High	3	0.411008338588746	5.83200224393805	3.10891858183625
CID44991_CAAGATCTCCCTTGTG	CID44991	6362	2146	4.00817353033637	0	4	3	CTHRC1_High	3	0.46593178473828	5.90667875760993	3.13389245115998
CID44991_CACAGTAAGTGCCATT	CID44991	4761	1747	1.44927536231884	0	4	3	CTHRC1_High	3	0.386671396538435	5.85733517164191	3.2270981415439
CID44991_CACAGTAGTGACCAAG	CID44991	2833	1405	8.18919872926227	0	4	3	CTHRC1_High	3	0.3404456590288	6.74115713590582	3.0397624119449
CID44991_CACAGTATCTCCTATA	CID44991	3228	1327	1.20817843866171	0	4	3	CTHRC1_High	3	0.405218625183939	5.92421539777716	3.2592059715915
CID44991_CACATTTTCGTGGACC	CID44991	1573	835	2.22504767959313	0	4	3	CTHRC1_High	3	0.343051468012052	6.76771505826911	3.22924271666291
CID44991_CAGAATCTCCTATGTT	CID44991	1804	965	6.65188470066519	0	4	3	CTHRC1_High	3	0.318026942751034	6.66497333997687	3.10462585531953
CID44991_CAGGTGCGTCGAGATG	CID44991	2141	1042	2.24194301728164	0	4	3	CTHRC1_High	3	0.397090252960549	6.51434095853766	3.24274126135591
CID44991_CATCAGACAAGCGCTC	CID44991	2402	1191	5.07910074937552	0	4	3	CTHRC1_High	3	0.376966400392404	6.12443359846076	3.10979167067292
CID44991_CATGCCTTCGCGATCG	CID44991	4535	1773	3.10915104740904	0	4	3	CTHRC1_High	3	0.435778852217784	5.8497897004505	3.08810392462495
CID44991_CCAGCGAGTACTCTCC	CID44991	3308	1412	6.86215235792019	0	4	3	CTHRC1_High	3	0.436523369070142	6.54925640577277	3.1493279083896
CID44991_CCCAGTTAGGTCGGAT	CID44991	5213	1922	1.45789372722041	0	4	3	CTHRC1_High	3	0.414533844860206	5.71952923292121	3.26678434454683
CID44991_CCTAGCTAGGAGTTTA	CID44991	3335	1438	6.32683658170915	0	4	3	CTHRC1_High	3	0.412133872889076	6.26094730848273	2.94108525358918
CID44991_CCTCAGTGTTACAGAA	CID44991	3728	1487	2.95064377682403	0	4	3	CTHRC1_High	3	0.395609978277626	5.9461088990589	3.1328381642032
CID44991_CCTTACGAGTTGTCGT	CID44991	7574	2563	2.07288090837074	0	4	3	CTHRC1_High	3	0.393897589517203	5.78678520673712	3.12295905195954
CID44991_CGACCTTCATTGGGCC	CID44991	5674	2003	0.810715544589355	0	4	3	CTHRC1_High	3	0.44868965033985	6.11233194822272	2.73093215071443
CID44991_CGAGAAGTCCAAAGTC	CID44991	2062	1011	8.43840931134821	0	4	3	CTHRC1_High	3	0.468892334104127	5.99421747678717	2.91362253271821
CID44991_CGAGCACTCTCTGAGA	CID44991	2234	1177	8.23634735899731	0	4	3	CTHRC1_High	3	0.303811050381893	6.91975506299933	3.13753310286287
CID44991_CGATCGGCACTGCCAG	CID44991	7381	2498	4.86383958813169	0	4	3	CTHRC1_High	3	0.416784913460865	5.92011221403082	2.81668130003694
CID44991_CGCGTTTAGTCTCGGC	CID44991	5607	1944	3.67397895487783	0	4	3	CTHRC1_High	3	0.403979223600308	5.94793947690924	3.23952952467683
CID44991_CGCGTTTCATCGACGC	CID44991	6428	2079	3.26695706285003	0	4	3	CTHRC1_High	3	0.421536682783267	5.84238584989508	3.22082511030915
CID44991_CGTGAGCGTAGCCTAT	CID44991	13169	3086	0.235401321284836	0	4	3	CTHRC1_High	3	0.455070597715647	6.02609737867316	2.83112112128022
CID44991_CGTGTCTTCTAGAGTC	CID44991	4634	1760	4.63962019853259	0	4	3	CTHRC1_High	3	0.316454698339289	6.00513800138434	3.43692818724397
CID44991_CTAATGGAGGGCATGT	CID44991	1914	940	0.731452455590387	0	4	3	CTHRC1_High	3	0.251690491205942	6.96304043287238	3.22295847975496
CID44991_CTCACACTCGCAAGCC	CID44991	5064	1907	3.57424960505529	0	4	3	CTHRC1_High	3	0.380535701772826	6.05688103193244	3.49190226637605
CID44991_CTGATAGCATTTCACT	CID44991	5925	1821	7.32489451476793	0	4	3	CTHRC1_High	3	0.417739646836241	6.37477692121466	2.97837225043061
CID44991_GAATGAAAGAGACTAT	CID44991	3915	1831	5.18518518518519	0	4	3	CTHRC1_High	3	0.401417209726018	6.07536228651007	2.89600816809419
CID44991_GACAGAGTCCGAAGAG	CID44991	4453	1651	3.07657758814283	0	4	3	CTHRC1_High	3	0.412444818162708	6.50108202451666	3.05709568106416
CID44991_GACGTTACAAGTACCT	CID44991	4113	1625	2.77169948942378	0	4	3	CTHRC1_High	3	0.366849730222129	5.88977249616583	3.13570705496553
CID44991_GACTGCGCAGGGAGAG	CID44991	4577	1829	5.72427354162115	0	4	3	CTHRC1_High	3	0.444371452596174	6.03329571241339	2.95647040449861
CID44991_GATCAGTCACGGTGTC	CID44991	6588	2310	3.53673345476624	0	4	3	CTHRC1_High	3	0.504808702964053	6.02053745740851	2.96997037970308
CID44991_GCAGCCATCTAACTGG	CID44991	6387	2206	6.8107092531705	0	4	3	CTHRC1_High	3	0.486857087800434	6.02428873533209	3.19431081854585
CID44991_GCATACATCAGTACGT	CID44991	3112	1363	4.91645244215938	0	4	3	CTHRC1_High	3	0.353229451334875	6.26270493024787	3.30713478171113
CID44991_GCATGTAAGCGCTCCA	CID44991	4102	1568	2.12091662603608	0	4	3	CTHRC1_High	3	0.398548630088992	6.16409262174567	3.26523676954988
CID44991_GCGCAACCATCACCCT	CID44991	2774	1377	9.19250180245133	0	4	3	CTHRC1_High	3	0.352414862308177	6.24013765806159	2.90470591627839
CID44991_GCGCCAAAGTAGCGGT	CID44991	2724	1262	7.45227606461087	0	4	3	CTHRC1_High	3	0.435875201457501	6.04014023298224	2.90378848158601
CID44991_GCTCTGTAGAGCTATA	CID44991	11638	3004	0.575700292146417	0	4	3	CTHRC1_High	3	0.481930138042183	5.80179508680304	2.97122541510347
CID44991_GCTTGAAGTGGACGAT	CID44991	3636	1714	4.0979097909791	0	4	3	CTHRC1_High	3	0.405560227033845	6.34913404935797	3.01767150007966
CID44991_GCTTGAATCCCGGATG	CID44991	2932	1338	6.10504774897681	0	4	3	CTHRC1_High	3	0.385142947235653	6.4025412415882	3.241665516727
CID44991_GGAGCAACAAGAAGAG	CID44991	3848	1559	5.76923076923077	0	4	3	CTHRC1_High	3	0.4645172027188	5.95492180341681	2.93468276106599
CID44991_GGCTCGAAGAAGGACA	CID44991	10949	2783	7.14220476755868	0	4	3	CTHRC1_High	3	0.458490995725597	6.12838324064215	3.16597143255952
CID44991_GGCTCGAAGGCCCTTG	CID44991	2447	1134	7.19248058847568	0	4	3	CTHRC1_High	3	0.393034825870647	6.3065677499195	2.96417394720796
CID44991_GGGACCTCACACCGCA	CID44991	6766	2273	3.62104640851315	0	4	3	CTHRC1_High	3	0.409090112816201	5.82975872510871	3.34396258436921
CID44991_GGGACCTTCATGTGGT	CID44991	3264	1486	4.41176470588235	0	4	3	CTHRC1_High	3	0.400348609067339	6.03371962064704	3.0574933632541
CID44991_GGGCACTTCGGTTCGG	CID44991	7178	2280	2.46586792978546	0	4	3	CTHRC1_High	3	0.448207904141265	5.94365986341437	2.89093795859101
CID44991_GTAACTGTCTTTAGGG	CID44991	5510	1959	1.14337568058076	0	4	3	CTHRC1_High	3	0.417568845911289	6.02233751768073	3.09734407507661
CID44991_GTACTCCTCCCGGATG	CID44991	8932	2706	3.66099417823556	0	4	3	CTHRC1_High	3	0.482105318478032	5.86703737729987	3.26357093893769
CID44991_GTGTGCGTCTCCAACC	CID44991	8171	2478	2.39872720597234	0	4	3	CTHRC1_High	3	0.444441524770514	5.72774275297125	3.27984658324006
CID44991_GTGTTAGTCTGGTGTA	CID44991	2635	1108	1.55597722960152	0	4	3	CTHRC1_High	3	0.39277643472777	6.58354385847052	2.98174348913911
CID44991_TACAGTGGTCTGCAAT	CID44991	9449	2832	4.92115567784951	0	4	3	CTHRC1_High	3	0.433803692803588	5.98274906629523	3.45024052702668
CID44991_TCGGTAAGTCACAAGG	CID44991	7495	2355	3.40226817878586	0	4	3	CTHRC1_High	3	0.390490330039941	5.86727961057623	3.11124483191255
CID44991_TCGTACCCAGATGAGC	CID44991	6173	2242	6.49603110319132	0	4	3	CTHRC1_High	3	0.450126129913811	5.96491392606696	3.26026097380403
CID44991_TCTCATATCTAACCGA	CID44991	2148	1112	4.56238361266294	0	4	3	CTHRC1_High	3	0.402533985004555	6.08254726880988	2.99955884062532
CID44991_TGAGGGACAGCGAACA	CID44991	8515	2536	4.94421608925426	0	4	3	CTHRC1_High	3	0.409869665755728	5.83901031965216	3.49685994230989
CID44991_TGAGGGACATTGCGGC	CID44991	8294	2619	3.15891005546178	0	4	3	CTHRC1_High	3	0.412668173218415	5.80315168851813	3.26676193320039
CID44991_TGATTTCAGGTGCTTT	CID44991	2093	942	8.88676540850454	0	4	3	CTHRC1_High	3	0.478772510686007	6.09234722608527	2.91942230307344
CID44991_TGCCCATGTCCCTTGT	CID44991	3912	1656	4.72903885480573	0	4	3	CTHRC1_High	3	0.457098311260598	5.86802252286872	3.08682051741365
CID44991_TGCCCTACACCAGTTA	CID44991	2493	1178	3.69033293221019	0	4	3	CTHRC1_High	3	0.38257217433957	6.15219934934577	3.2303494557071
CID44991_TGTCCCAAGTGAAGAG	CID44991	10713	2915	2.14692429758238	0	4	3	CTHRC1_High	3	0.48660745567935	5.92295416349372	3.05268803679231
CID44991_TGTGTTTCACTTAAGC	CID44991	2917	1194	1.57696263284196	0	4	3	CTHRC1_High	3	0.393231903860977	6.20147379392584	2.92536250197175
CID44991_TTCCCAGCAGGGATTG	CID44991	6188	2103	1.26050420168067	0	4	3	CTHRC1_High	3	0.479096594492327	5.76443394178351	3.18935290419343
CID44991_TTGAACGTCCTTTCGG	CID44991	2307	981	1.25704377980061	0	4	3	CTHRC1_High	3	0.349879125499264	5.9868107652088	2.80531064116243
CID44991_TTGCGTCCACAGGCCT	CID44991	6129	2249	6.65687714145864	0	4	3	CTHRC1_High	3	0.423297246163548	6.05125912183722	2.88640967451814
CID44991_ATGAGGGAGTCGCCGT	CID44991	7012	2481	3.86480319452367	0	4	3	CTHRC1_High	3	0.424908906173359	5.98718508237799	3.24209824644807
CID44991_CCGGTAGAGGAGCGTT	CID44991	2018	944	0.64420218037661	0	4	3	CTHRC1_High	3	0.322169960058861	6.81192024702033	3.0995391949344
CID44991_CTTGGCTCAAGCCTAT	CID44991	2311	1193	8.22154911293812	0	4	3	CTHRC1_High	3	0.291504624763506	6.92431791776618	3.25256649100068
CID44991_AACTCTTTCCAGGGCT	CID44991	5661	2177	4.39851616322205	0	4	3	CTHRC1_High	3	0.372670100203209	5.89806993955573	3.63637319647554
CID44991_ACACCAAAGAGCTTCT	CID44991	8986	2425	2.42599599376808	0	4	3	CTHRC1_High	3	0.409436094177002	6.27918156141242	3.11954704367402
CID44991_CCTCTGAGTCCAGTTA	CID44991	3602	1508	6.55191560244309	0	4	3	CTHRC1_High	3	0.44059631420363	6.3723088120838	3.06940666281465
CID44991_CTGCGGACAAGCCGTC	CID44991	12419	3201	3.57516708269587	0	4	3	CTHRC1_High	3	0.41939948146591	6.0415268754383	3.93762794577363
CID44991_GACTAACTCTCTGTCG	CID44991	9515	2781	2.92170257488177	0	4	3	CTHRC1_High	3	0.40267850886413	6.16988619321784	4.25899759375337
CID44991_TGTTCCGCACCCTATC	CID44991	12975	3168	3.50674373795761	0	4	3	CTHRC1_High	3	0.435292726508304	6.03495129102667	3.91682544790986
CID44991_CACAGGCGTCATCCCT	CID44991	13236	3169	4.77485645210033	0	4	3	CTHRC1_High	3	0.401084366897905	7.03221662992438	2.34949067675355
CID44991_AGAGCGATCCAGTAGT	CID44991	2551	1142	9.64327714621717	0	1	3	CTHRC1_High	3	0.275409922219886	-3.5339457178692	8.35922900282625
