# Supplementary material for: Single-cell and transcriptome analyses revealed CTHRC1 a potential therapeutic target mediating invasion and tumor microenvironment in TNBC: experimental validation
Source: Front Immunol. 2025 Mar 11;16:1534981. doi: 10.3389/fimmu.2025.1534981 (PMC11933001; doi:10.3389/fimmu.2025.1534981)
Supplement: Supplementary file 2 [file DataSheet2.zip › Raw data/Low-Invation.csv]

	orig.ident	nCount_RNA	nFeature_RNA	percent.mt	percent.HB	RNA_snn_res.1	seurat_clusters	celltype	RNA_snn_res.0.5	AUC	UMAP_1	UMAP_2
CID4465_CCACTACGTCTAAACC	CID4465	788	483	2.66497461928934	0	4	11	CTHRC1_Low	11	0.192129143017308	11.2117896890064	2.36681989275697
CID4465_CATGACAGTCAATACC	CID4465	1507	800	1.26078301260783	0	4	10	CTHRC1_Low	10	0.20948514469904	5.89372070783576	7.11738434874299
CID4465_CCATTCGCAAAGCAAT	CID4465	1589	834	2.76903713027061	0	4	10	CTHRC1_Low	10	0.161805409571859	6.17325457090338	7.32759133421663
CID4465_CGACCTTAGTACGATA	CID4465	490	334	0.816326530612245	0	4	10	CTHRC1_Low	10	0.168869560647467	11.9773393487354	3.13350335203889
CID4465_GTCACAATCGCAGGCT	CID4465	1434	760	2.09205020920502	0	4	10	CTHRC1_Low	10	0.179376007287506	6.17982061857184	6.94049492918733
CID4465_TCAGATGTCGCGGATC	CID4465	518	355	1.54440154440154	0	4	10	CTHRC1_Low	10	0.0425381893350151	10.6492753838917	3.84311476790193
CID4495_ACACCGGCACCTTGTC	CID4495	5441	1988	5.77099797831281	0	4	10	CTHRC1_Low	10	0.185130684605143	5.84673079008063	7.7858070477176
CID4495_ACCTTTAGTTCCGGCA	CID4495	11643	2889	5.50545392081079	0	4	10	CTHRC1_Low	10	0.322428351201738	6.66678961271247	6.77904406630281
CID4495_CGAGCCACATGGTCAT	CID4495	6338	2197	4.18112969390975	0	4	10	CTHRC1_Low	10	0.3643315114568	6.49315222257575	5.62358227812532
CID4495_CGTTCTGAGTTAGCGG	CID4495	2159	1061	5.88235294117647	0	4	10	CTHRC1_Low	10	0.114909606895102	6.17313393110236	7.26030245863679
CID4495_GCGGGTTTCCACGTGG	CID4495	8925	2267	3.84313725490196	0	4	10	CTHRC1_Low	10	0.272081493938757	6.66403158658942	7.05674067579988
CID4495_TAGGCATGTACGCACC	CID4495	11477	2970	3.24997821730417	0	4	10	CTHRC1_Low	10	0.386391107841076	6.63451107496222	6.78739348494294
CID4495_AACTGGTCAGACGCTC	CID4495	2779	1242	5.50557754587981	0	4	10	CTHRC1_Low	10	0.138620278887254	5.33311375135382	7.72142497145417
CID4495_AGGCCACGTAAGCACG	CID4495	5478	1755	5.23913837166849	0	4	10	CTHRC1_Low	10	0.221235372433607	5.9709792947193	7.90653220259431
CID4495_CGGAGTCTCTTGGGTA	CID4495	6069	1943	5.5363321799308	0	4	10	CTHRC1_Low	10	0.195588956625324	6.78501232618292	7.08863965117219
CID4495_CTGCGGAAGAAAGTGG	CID4495	2594	1162	9.98457979953739	0	4	10	CTHRC1_Low	10	0.231032338308458	5.89267548078498	7.28817406737092
CID4495_GCGCCAAGTGTTTGGT	CID4495	6469	2304	4.51383521409801	0	4	10	CTHRC1_Low	10	0.215616459953752	6.69152220243414	7.03840867125276
CID4495_GTGTTAGAGGCTATCT	CID4495	1947	938	5.9065228556754	0	4	10	CTHRC1_Low	10	0.200082334804849	5.21738060468634	7.60832301222566
CID4495_TCAGATGCACGGACAA	CID4495	3440	1449	7.29651162790698	0	4	10	CTHRC1_Low	10	0.15099677667998	5.52733906263312	7.75792733275178
CID4495_TTTACTGGTCCGTCAG	CID4495	1563	793	5.88611644273832	0	4	10	CTHRC1_Low	10	0.130080232639619	5.08643873685797	7.48956767164949
CID4513_TTGAACGAGGAATTAC	CID4513	10274	2743	7.09558107845046	0	4	10	CTHRC1_Low	10	0.220438301450494	6.60099943632086	7.35970202528718
CID44041_AAAGTAGTCTGATTCT	CID44041	3163	1374	2.52924438823901	0	4	11	CTHRC1_Low	11	0.228807546773176	12.6496988152881	1.07713637196305
CID44041_ACGCAGCCACGGATAG	CID44041	4276	1735	2.57249766136576	0	4	11	CTHRC1_Low	11	0.261285999579567	12.2233110284229	0.819916967980892
CID44041_ACTTGTTTCAACACCA	CID44041	3923	1653	1.65689523323987	0	4	11	CTHRC1_Low	11	0.303539520706328	12.6115537499805	1.09697959267381
CID44041_AGAATAGAGCGCTCCA	CID44041	2520	1088	4.04761904761905	0	4	11	CTHRC1_Low	11	0.239970920047649	12.5655132150074	2.54680148207429
CID44041_AGACGTTAGTTCCACA	CID44041	4359	1480	2.52351456756137	0	4	11	CTHRC1_Low	11	0.195996251138673	12.9986015176197	1.66865316473726
CID44041_AGACGTTGTCCGTGAC	CID44041	1778	883	2.24971878515186	0	4	11	CTHRC1_Low	11	0.132037874010231	12.5021234368702	2.75934473120454
CID44041_AGATTGCGTCTGCAAT	CID44041	2967	1248	3.97708122682845	0	4	11	CTHRC1_Low	11	0.250056933641651	12.2520528649708	1.52661791884187
CID44041_AGCCTAAGTAAACACA	CID44041	3055	1282	3.40425531914894	0	4	11	CTHRC1_Low	11	0.233265888865531	12.9062877511402	1.84073225104097
CID44041_AGGTCATAGCCATCGC	CID44041	2283	1059	2.75952693823916	0	4	11	CTHRC1_Low	11	0.228943311610959	12.1711116647144	2.01154998385194
CID44041_AGTGAGGCAGAGTGTG	CID44041	4156	1471	4.23484119345525	0	4	11	CTHRC1_Low	11	0.288552834419452	11.5076804971119	1.71805265986207
CID44041_ATCTACTCACAGGTTT	CID44041	3649	1393	3.94628665387777	0	4	11	CTHRC1_Low	11	0.22962651531077	12.7228856896778	1.60362151705507
CID44041_ATGCGATGTTCCGTCT	CID44041	3524	1373	3.06469920544835	0	4	11	CTHRC1_Low	11	0.216290904631771	12.2463775491138	1.01488545977357
CID44041_ATGTGTGAGAATGTGT	CID44041	3178	1194	3.17809943360604	0	4	11	CTHRC1_Low	11	0.212358103846962	12.1584840630909	2.21533802592042
CID44041_ATTGGACTCCGCGCAA	CID44041	3072	1275	2.70182291666667	0	4	11	CTHRC1_Low	11	0.161520741363605	13.3779683923145	1.5898431881595
CID44041_CAACCTCTCAGGCAAG	CID44041	3185	1438	2.95133437990581	0	4	11	CTHRC1_Low	11	0.27389899096069	12.2281137322803	1.34223553978685
CID44041_CACACTCAGGTGGGTT	CID44041	4120	1583	2.83980582524272	0	4	11	CTHRC1_Low	11	0.230406068250298	12.6109338616749	1.55286649309877
CID44041_CACATAGTCTGTTGAG	CID44041	4068	1607	2.85152409046214	0	4	11	CTHRC1_Low	11	0.271245007357578	12.4075551843067	1.27358594977143
CID44041_CACATTTCATCACGTA	CID44041	2016	920	3.5218253968254	0	4	11	CTHRC1_Low	11	0.215743465769743	12.6187692498585	2.39314380728486
CID44041_CAGATCAAGCCAGAAC	CID44041	4590	1638	3.31154684095861	0	4	11	CTHRC1_Low	11	0.259683098591549	12.5266881799122	0.897414956920177
CID44041_CAGATCAGTAAGGATT	CID44041	3335	1422	2.33883058470765	0	4	11	CTHRC1_Low	11	0.21557266484479	11.9523731088062	1.02486053549531
CID44041_CATCAGAAGGATATAC	CID44041	1615	824	3.09597523219814	0	4	11	CTHRC1_Low	11	0.236287751383925	12.394939026775	2.55788103186372
CID44041_CATGGCGTCGAATGGG	CID44041	3082	1155	2.33614536015574	0	4	11	CTHRC1_Low	11	0.199924672412585	13.0086398934742	2.49505511366609
CID44041_CCGTGGAGTTTGGGCC	CID44041	3775	1570	2.62251655629139	0	4	11	CTHRC1_Low	11	0.283516396888795	12.9952169274708	1.19227520071748
CID44041_CCTATTACAAGGACTG	CID44041	3176	1329	1.98362720403023	0	4	11	CTHRC1_Low	11	0.21623397099012	13.1916614388843	2.03180626475099
CID44041_CGATGGCCATGCTGGC	CID44041	3907	1384	4.42794983363194	0	4	11	CTHRC1_Low	11	0.242515415878355	12.076371750774	1.74452272497895
CID44041_CGCTGGATCATGCAAC	CID44041	1247	691	2.96712109061748	0	4	11	CTHRC1_Low	11	0.188086854460094	12.6738296365162	2.73076692663911
CID44041_CGTCTACCAGCAGTTT	CID44041	3260	1354	2.82208588957055	0	4	11	CTHRC1_Low	11	0.24305409571859	13.0775657510181	1.93873134695771
CID44041_CTCACACCAAAGGCGT	CID44041	3327	1132	3.36639615269011	0	4	11	CTHRC1_Low	11	0.219229556443136	12.3644729470631	2.34168664061311
CID44041_CTCGGGAAGATAGTCA	CID44041	3506	1474	3.3656588705077	0	4	11	CTHRC1_Low	11	0.202456029710602	12.3172164773365	0.879040603272945
CID44041_CTTCTCTCATATGAGA	CID44041	3795	1455	2.1870882740448	0	4	11	CTHRC1_Low	11	0.288587870506622	12.6296287392994	1.22835049473527
CID44041_GAACCTAAGGTAAACT	CID44041	3433	1375	2.53422662394407	0	4	11	CTHRC1_Low	11	0.229749141615864	12.6619468545338	0.805069361560375
CID44041_GACACGCGTCTCCACT	CID44041	1322	723	4.00907715582451	0	4	11	CTHRC1_Low	11	0.148044986335926	12.5896745538135	2.64720288359407
CID44041_GACCTGGAGACAGGCT	CID44041	3709	1416	3.20841197088164	0	4	11	CTHRC1_Low	11	0.23814904351482	12.8138385629078	1.78228727423433
CID44041_GACGTTACACTGCCAG	CID44041	3331	1350	3.75262683878715	0	4	11	CTHRC1_Low	11	0.23344106930138	12.1088300561329	1.57101789557222
CID44041_GAGTCCGTCCCAGGTG	CID44041	2250	1067	1.77777777777778	0	4	11	CTHRC1_Low	11	0.218603286384977	12.4993272637745	1.91053906523469
CID44041_GCATGATTCTACGAGT	CID44041	4393	1664	2.45845663555657	0	4	11	CTHRC1_Low	11	0.233572454628267	12.4008031701465	1.06665704094651
CID44041_GGAAAGCAGATAGGAG	CID44041	4000	1556	2.65	0	4	11	CTHRC1_Low	11	0.204584472006166	12.3166986321827	0.836050246589214
CID44041_GGCGACTCATGTCTCC	CID44041	3518	1489	2.21716884593519	0	4	11	CTHRC1_Low	11	0.195873624833579	12.4846244668384	0.829426293008358
CID44041_GTAACGTTCGGAGGTA	CID44041	3326	1430	2.82621767889357	0	4	11	CTHRC1_Low	11	0.284440473687899	11.9832807397266	1.40515193783525
CID44041_GTACTCCTCCCGGATG	CID44041	3972	1550	2.19033232628399	0	4	11	CTHRC1_Low	11	0.26188599257235	12.8304353570362	2.03611878000978
CID44041_GTCATTTCACACCGAC	CID44041	4071	1595	1.91599115696389	0	4	11	CTHRC1_Low	11	0.241862868754817	11.9908328866382	0.964184139602215
CID44041_GTCATTTGTCTGGTCG	CID44041	2481	1158	1.41072148327287	0	4	11	CTHRC1_Low	11	0.179647536963072	12.7873254632374	2.44163933836702
CID44041_GTGCTTCTCTTGCCGT	CID44041	3373	1367	3.20189742069374	0	4	11	CTHRC1_Low	11	0.252623327026838	11.5697284554859	2.04120615565065
CID44041_TACAGTGGTTCAACCA	CID44041	2427	1108	3.91429748660898	0	4	11	CTHRC1_Low	11	0.24341321561208	11.9432636117359	1.65605870329622
CID44041_TAGAGCTGTTACTGAC	CID44041	2583	1117	4.37475803329462	0	4	11	CTHRC1_Low	11	0.184876672973162	11.4826408242603	1.8488535031009
CID44041_TAGAGCTTCAAGGTAA	CID44041	3822	1394	2.1716378859236	0	4	11	CTHRC1_Low	11	0.238981150585103	12.362317643108	2.12955287539247
CID44041_TAGCCGGTCGTTTGCC	CID44041	2229	1035	4.30686406460296	0	4	11	CTHRC1_Low	11	0.245931434377409	11.4481693124195	1.87133911692384
CID44041_TATGCCCGTCTAGAGG	CID44041	2905	1170	2.06540447504303	0	4	11	CTHRC1_Low	11	0.192409431714666	13.0258584832569	2.08293226801637
CID44041_TCAGCAAAGTTCGCGC	CID44041	3950	1668	2.73417721518987	0	4	11	CTHRC1_Low	11	0.292976140424637	11.9399085854908	1.49510059201005
CID44041_TCGCGAGAGTGAATTG	CID44041	3360	1367	2.38095238095238	0	4	11	CTHRC1_Low	11	0.27425811085418	11.9329200601002	1.5242959603
CID44041_TCGCGTTGTCCAGTAT	CID44041	2622	1053	4.04271548436308	0	4	11	CTHRC1_Low	11	0.12483795809684	12.2265983437916	2.12586322867158
CID44041_TCTGAGAAGAAAGTGG	CID44041	3301	1342	2.635564980309	0	4	11	CTHRC1_Low	11	0.220793041833088	13.2760730599781	1.68743101202729
CID44041_TCTTCGGAGCGTGAGT	CID44041	2480	1098	3.70967741935484	0	4	11	CTHRC1_Low	11	0.162041903160255	12.7471080636402	2.54925218664888
CID44041_TGGTTAGGTCAAAGAT	CID44041	2915	1259	1.88679245283019	0	4	11	CTHRC1_Low	11	0.235534475509775	12.9043689584156	1.11930546604875
CID44041_TTAGGACTCATTCACT	CID44041	4038	1559	1.28776622090144	0	4	11	CTHRC1_Low	11	0.216925933711723	11.8958640908619	1.38353023373368
CID44041_TTGCCGTAGTTAAGTG	CID44041	2242	1129	2.27475468331847	0	4	11	CTHRC1_Low	11	0.224471830985915	12.087620339336	1.34941098534349
CID44041_TTTCCTCGTCAGAATA	CID44041	3233	1233	2.84565419115373	0	4	11	CTHRC1_Low	11	0.172224265993974	12.7972122048756	2.10947779261354
CID44041_AACCATGCATGTAAGA	CID44041	3906	1714	1.74091141833077	0	4	11	CTHRC1_Low	11	0.235127180996426	12.5071378564258	1.22028688036683
CID44041_AACGTTGTCCCTTGCA	CID44041	2223	1147	1.84435447593342	0	4	11	CTHRC1_Low	11	0.208596103987107	13.1140619134327	2.42443767630342
CID44041_ACGCAGCCATATGGTC	CID44041	3416	1491	1.5807962529274	0	4	11	CTHRC1_Low	11	0.269151601149184	12.3188548898121	1.43388250910524
CID44041_ACTTGTTTCTTCATGT	CID44041	1466	823	2.11459754433834	0	4	11	CTHRC1_Low	11	0.203042884170696	12.7254157876392	2.66572371565583
CID44041_CAACTAGAGTACACCT	CID44041	3297	1461	2.27479526842584	0	4	11	CTHRC1_Low	11	0.190815289748441	12.7700277184864	1.11323896490815
CID44041_CACATAGTCTAGCACA	CID44041	3774	1644	2.04027556968733	0	4	11	CTHRC1_Low	11	0.232429402284353	13.0808997964283	1.58346668326143
CID44041_CAGCCGAAGATCCGAG	CID44041	4003	1674	4.52160879340495	0	4	11	CTHRC1_Low	11	0.248278852217784	12.6057573174854	1.55491272055391
CID44041_CAGTCCTCACGCGAAA	CID44041	3458	1375	1.47484094852516	0	4	11	CTHRC1_Low	11	0.225641160395207	12.5049739694019	2.15408960425142
CID44041_CCCTCCTAGCGAAGGG	CID44041	3892	1552	2.20966084275437	0	4	11	CTHRC1_Low	11	0.26040133837853	12.5540986871143	1.31209847771409
CID44041_CGGCTAGTCAACCATG	CID44041	2984	1316	3.41823056300268	0	4	11	CTHRC1_Low	11	0.157706187372994	13.3940473412891	1.37646714293245
CID44041_CGTGTCTGTAGGAGTC	CID44041	2124	979	2.25988700564972	0	4	11	CTHRC1_Low	11	0.238092109873169	12.8984046792408	2.50258329951051
CID44041_CTAATGGTCCTCATTA	CID44041	5055	1871	1.40454995054402	0	4	11	CTHRC1_Low	11	0.257291885642212	12.4292798852344	0.900796298615963
CID44041_CTCGAAATCCTATGTT	CID44041	4308	1783	1.81058495821727	0	4	11	CTHRC1_Low	11	0.249264242169435	12.7899137353321	0.9258094474006
CID44041_GACCTGGGTGGCAAAC	CID44041	2557	1102	2.85490809542433	0	4	11	CTHRC1_Low	11	0.151798227173989	12.7634149407764	2.35138205134156
CID44041_TACTTACCACCTGGTG	CID44041	2470	1144	1.86234817813765	0	4	11	CTHRC1_Low	11	0.194007953191788	12.9403892373463	2.4015399559665
CID44041_TACTTACTCCAAAGTC	CID44041	3703	1549	2.21442073994059	0	4	11	CTHRC1_Low	11	0.275808457711443	12.4122014855762	1.36477765881303
CID44041_TGGTTCCGTAGCGCAA	CID44041	3429	1462	2.53718285214348	0	4	11	CTHRC1_Low	11	0.22867616144629	12.6017671441456	0.893715326421291
CID44041_TTAGGCACATGATCCA	CID44041	4301	1666	2.46454312950477	0	4	11	CTHRC1_Low	11	0.255045196552449	12.3306804513355	1.12974450432542
CID44041_TTGGCAAGTGGCAAAC	CID44041	4677	1952	2.58712850117597	0	4	11	CTHRC1_Low	11	0.286415633102095	12.1719833230396	0.923327629201443
CID44041_AGCCTAAGTTCTGTTT	CID44041	1142	662	2.1015761821366	0	4	11	CTHRC1_Low	11	0.169495830705627	12.5416732644459	2.58914509855989
CID44041_AGCGTATAGGAGTACC	CID44041	1987	939	1.61046804227479	0	4	11	CTHRC1_Low	11	0.145329689580268	12.4839511727711	2.96698657118562
CID44041_CACATAGAGCTTCGCG	CID44041	1541	822	3.24464633354964	0	4	11	CTHRC1_Low	11	0.181666491486231	12.7242408608814	2.35861054503205
CID44041_CCTCTGACACGGCTAC	CID44041	1518	740	4.61133069828722	0	4	11	CTHRC1_Low	11	0.224892264031953	12.7424140786548	2.72683588110688
CID44041_CGATGTATCCTTAATC	CID44041	1877	969	3.03676078849227	0	4	11	CTHRC1_Low	11	0.171326466260248	12.5032287454029	2.60684505545381
CID44041_CGCCAAGTCAAAGACA	CID44041	2174	1087	4.41582336706532	0	4	11	CTHRC1_Low	11	0.250508023263962	12.3227697228809	2.76770130240205
CID44041_CGTGAGCCAATCACAC	CID44041	1508	720	3.58090185676393	0	4	11	CTHRC1_Low	11	0.208565447410833	12.1006885384937	2.53715816580537
CID44041_GCTCCTAGTTTGGCGC	CID44041	1095	640	2.92237442922374	0	4	11	CTHRC1_Low	11	0.159860906733936	12.6865754937549	2.66804853522065
CID44041_TCACAAGAGTCATCCA	CID44041	2326	1090	2.10662080825451	0	4	11	CTHRC1_Low	11	0.198129072945133	12.7777143334766	2.57065025412324
CID44041_TGATTTCAGTCATCCA	CID44041	2712	1141	4.38790560471976	0	4	11	CTHRC1_Low	11	0.223639723915633	12.6046262597462	1.80131522261384
CID44041_TGGTTAGCAATGCCAT	CID44041	1889	916	3.4939121228163	0	4	11	CTHRC1_Low	11	0.237128617476	12.9050689553638	2.42176691138032
CID44041_AAGTCTGCACGGACAA	CID44041	5600	1852	2.10714285714286	0	4	11	CTHRC1_Low	11	0.355086363954874	11.5773397302051	1.57041421972993
CID44041_AGCCTAAAGATACACA	CID44041	5055	1943	2.9673590504451	0	4	11	CTHRC1_Low	11	0.28870611730082	12.5080600594898	1.19987264715913
CID44041_ATTCTACGTAATCGTC	CID44041	4441	1838	1.14839000225175	0	4	11	CTHRC1_Low	11	0.35972864550487	11.5287967538257	1.67942813479188
CID44041_ATTGGTGCATGGTCAT	CID44041	5035	1982	3.05858987090367	0	4	11	CTHRC1_Low	11	0.339801870927055	11.9832292413135	1.40594616972688
CID44041_CAACTAGGTCACACGC	CID44041	4063	1566	3.0765444253015	0	4	11	CTHRC1_Low	11	0.250635029079952	11.9246707772632	1.62281373583558
CID44041_CTCGGGATCTTCAACT	CID44041	5181	1930	3.57073923952905	0	4	11	CTHRC1_Low	11	0.297614042463738	11.8357978677173	1.63134697520021
CID44041_GGGACCTCACCAACCG	CID44041	3206	1431	3.15034310667498	0	4	11	CTHRC1_Low	11	0.260156085768341	12.4384198998829	2.11636189066652
CID44041_GTACGTAAGTAATCCC	CID44041	4293	1709	1.79361751688796	0	4	11	CTHRC1_Low	11	0.235429367248266	12.2644315575977	1.07552579485658
CID44041_GTATTCTAGTGAATTG	CID44041	4333	1881	2.26171243941842	0	4	11	CTHRC1_Low	11	0.299821315955434	12.5849233483692	1.15883872353318
CID44041_TCCCGATTCCATGCTC	CID44041	5395	1986	2.57645968489342	0	4	11	CTHRC1_Low	11	0.332750858384136	12.0839544152637	0.973755215041668
CID44041_TGACAACAGCGAGAAA	CID44041	3136	1316	3.34821428571429	0	4	11	CTHRC1_Low	11	0.262345841216453	11.7304025506397	1.58561578833345
CID44041_CTCGAAAAGCTTATCG	CID44041	3774	1583	2.17276099629041	0	4	11	CTHRC1_Low	11	0.208039906103286	12.9528299188038	1.7581222399402
CID44041_GTAACTGAGTGTACCT	CID44041	2819	1339	2.44767648102164	0	4	11	CTHRC1_Low	11	0.256113797211127	11.9863105630298	1.50258091532472
CID44041_TTGCCGTTCAGCAACT	CID44041	2407	1112	3.15745741587038	0	4	11	CTHRC1_Low	11	0.269830425338098	12.3918176507374	2.64281335913423
CID44041_CATTATCAGCTGCGAA	CID44041	2032	996	3.74015748031496	0	4	11	CTHRC1_Low	11	0.23485565132086	12.39332064146	2.54100266539338
CID44041_TACACGACAGAGTGTG	CID44041	2187	1123	4.93827160493827	0	4	11	CTHRC1_Low	11	0.224896643542849	12.624934754314	2.26189819418672
CID44041_AACTCCCAGTACCGGA	CID44041	4143	1489	2.22061308230751	0	4	11	CTHRC1_Low	11	0.272331126059842	12.5398269509693	1.01952532374147
CID44041_AACTTTCGTGGCCCTA	CID44041	3897	1595	2.46343341031563	0	4	11	CTHRC1_Low	11	0.2300557073786	12.4503484582325	1.35531506382707
CID44041_AAGACCTGTCAATGTC	CID44041	4785	1582	2.77951933124347	0	4	11	CTHRC1_Low	11	0.240378214560998	12.6558280801197	1.15687081658128
CID44041_ACAGCTATCGTACCGG	CID44041	2655	1085	3.08851224105461	0	4	11	CTHRC1_Low	11	0.213873414617056	12.1657291268726	2.25090149485353
CID44041_ACGAGGAAGAGTAAGG	CID44041	3165	1396	2.74881516587678	0	4	11	CTHRC1_Low	11	0.299409641931189	12.4643512582203	0.934486155145199
CID44041_AGAATAGTCCGCTGTT	CID44041	3653	1459	2.29947987955105	0	4	11	CTHRC1_Low	11	0.249824819564151	13.2782817696949	1.38615838133577
CID44041_CACACAAAGCCACGCT	CID44041	4354	1718	1.8833256775379	0	4	11	CTHRC1_Low	11	0.240763611519865	12.9869466637989	1.17335108362916
CID44041_CACCACTAGTTGCAGG	CID44041	5391	1825	2.52272305694676	0	4	11	CTHRC1_Low	11	0.238696482376848	13.1829877709766	1.27824715220216
CID44041_CATCAGACAACACCTA	CID44041	2490	1037	3.13253012048193	0	4	11	CTHRC1_Low	11	0.185170100203209	12.8106227731129	2.36809853159669
CID44041_CATGGCGTCCGCGTTT	CID44041	4485	1526	2.9654403567447	0	4	11	CTHRC1_Low	11	0.236493588396048	13.2692924355884	1.56115630709413
CID44041_CCTAGCTGTACTTCTT	CID44041	2174	1041	1.93192272309108	0	4	11	CTHRC1_Low	11	0.155253661271109	13.0124145364185	1.62521484934571
CID44041_CCTCTGACATCCCATC	CID44041	2031	1078	1.57557853274249	0	4	11	CTHRC1_Low	11	0.191599222198865	13.3738599633594	1.55064133250001
CID44041_CGCTGGAGTCAATGTC	CID44041	1968	924	4.0650406504065	0	4	11	CTHRC1_Low	11	0.195067794828674	13.1094489907642	1.34702668034318
CID44041_CTACACCCATCCTAGA	CID44041	2943	1236	2.78627251104315	0	4	11	CTHRC1_Low	11	0.240873099292271	13.2102590417286	1.36960861527208
CID44041_GAATAAGTCTCTTATG	CID44041	3441	1426	2.8189479802383	0	4	11	CTHRC1_Low	11	0.225067444467802	12.9097057198902	1.06651089035752
CID44041_GATGCTATCACTTATC	CID44041	4195	1660	2.62216924910608	0	4	11	CTHRC1_Low	11	0.177615443907224	13.0305591439625	1.26419392668489
CID44041_GCGGGTTTCTACTTAC	CID44041	3388	1351	2.44982290436836	0	4	11	CTHRC1_Low	11	0.241902284352883	13.3238416528126	1.43315670334581
CID44041_GTCTTCGGTATAATGG	CID44041	3273	1247	3.75802016498625	0	4	11	CTHRC1_Low	11	0.226236773877093	12.1505046700855	1.3723828538585
CID44041_GTGCTTCAGGATGGTC	CID44041	3384	1429	4.10756501182033	0	4	11	CTHRC1_Low	11	0.211819424006727	12.4086910104175	1.32716158472779
CID44041_GTTCATTCAGGTCCAC	CID44041	3600	1307	2.80555555555556	0	4	11	CTHRC1_Low	11	0.192891177913251	13.3409715508839	1.81412807547334
CID44041_TAAGTGCGTTGCTCCT	CID44041	4564	1670	2.5635407537248	0	4	11	CTHRC1_Low	11	0.242007392614393	12.2111383294483	1.02868411385301
CID44041_TATCAGGCATGCTGGC	CID44041	3649	1382	2.68566730611126	0	4	11	CTHRC1_Low	11	0.206331896853759	12.8851304864307	1.00621182166818
CID44041_TCGGGACTCCCGACTT	CID44041	5477	1644	1.55194449516158	0	4	11	CTHRC1_Low	11	0.238477506832037	13.33459433073	1.45559689842942
CID44041_TCTTCGGGTCGGCTCA	CID44041	3571	1438	3.50042005040605	0	4	11	CTHRC1_Low	11	0.202241433676687	13.0436330651661	1.38424441658738
CID44041_TGCCCATAGCGTCAAG	CID44041	3189	1282	3.29256820319849	0	4	11	CTHRC1_Low	11	0.216014995445309	12.0166097497364	1.10058412396196
CID44041_TGGCGCACACGGCCAT	CID44041	4253	1591	2.42181989184105	0	4	11	CTHRC1_Low	11	0.22745865741714	12.3694816445728	1.09696540676835
CID44041_TGTATTCTCCTGTACC	CID44041	2064	1043	1.84108527131783	0	4	11	CTHRC1_Low	11	0.188380281690141	12.5547681664844	1.05096063458207
CID44041_AAACCTGAGCGTAGTG	CID44041	4338	1698	2.69709543568465	0	4	11	CTHRC1_Low	11	0.279780674094317	12.756677231731	1.2957820638347
CID44041_AAGTCTGAGTCTCCTC	CID44041	3835	1567	1.85136897001304	0	4	11	CTHRC1_Low	11	0.22695939317497	13.1754413461109	1.59982338988069
CID44041_AATCCAGGTGATGTGG	CID44041	2147	1067	2.04937121564974	0	4	11	CTHRC1_Low	11	0.170130859785579	13.398727974834	1.35954532467607
CID44041_ACACCAATCAGTGTTG	CID44041	3825	1613	2.37908496732026	0	4	11	CTHRC1_Low	11	0.237351972531708	12.8060670709034	1.87112597071412
CID44041_ACAGCTACAGACACTT	CID44041	3556	1625	2.50281214848144	0	4	11	CTHRC1_Low	11	0.229954978627987	13.3716007089039	1.60664144598726
CID44041_ACGATGTCATGTCCTC	CID44041	3377	1447	2.25051821143026	0	4	11	CTHRC1_Low	11	0.218655840515731	12.9068561410328	1.2209347232509
CID44041_ACGGGTCTCGCAAGCC	CID44041	5306	1930	2.35582359592914	0	4	11	CTHRC1_Low	11	0.289538224371102	12.6077161645313	0.896261010997326
CID44041_ACTATCTGTTCCAACA	CID44041	2957	1255	1.85999323638823	0	4	11	CTHRC1_Low	11	0.162567444467802	12.9408784722706	2.65047803961518
CID44041_ACTTACTAGACAAGCC	CID44041	4485	1941	1.24860646599777	0	4	11	CTHRC1_Low	11	0.272996811716068	12.4926601266285	1.23258844458345
CID44041_ACTTTCAAGCTCCCAG	CID44041	4569	1811	1.44451739986868	0	4	11	CTHRC1_Low	11	0.222711267605634	13.3635984277149	1.6443766697574
CID44041_AGCATACTCCCAGGTG	CID44041	3680	1417	1.73913043478261	0	4	11	CTHRC1_Low	11	0.215660255062715	13.359445176067	1.8240801438022
CID44041_AGTAGTCGTCAAGCGA	CID44041	3519	1527	2.50071042909918	0	4	11	CTHRC1_Low	11	0.231492186952561	12.9785199975391	1.29636863314393
CID44041_AGTAGTCTCCTCAATT	CID44041	4483	1808	2.02989069819317	0	4	11	CTHRC1_Low	11	0.297583385887464	12.819439492168	1.0174697383571
CID44041_AGTCTTTCAAACTGCT	CID44041	4586	1747	2.00610553859573	0	4	11	CTHRC1_Low	11	0.29907241959218	12.1947561120411	0.988142196767361
CID44041_ATAAGAGGTTCAGGCC	CID44041	2636	1206	2.38998482549317	0	4	11	CTHRC1_Low	11	0.179244621960619	13.0902534341236	1.64826980673555
CID44041_ATAGACCTCCAGGGCT	CID44041	3011	1372	4.15144470275656	0	4	11	CTHRC1_Low	11	0.257834944993343	13.2812362527271	1.55176941000703
CID44041_ATCCACCGTAGAGCTG	CID44041	4555	1849	2.54665203073546	0	4	11	CTHRC1_Low	11	0.255912339709901	12.3808952187916	0.902477507226498
CID44041_ATTCTACGTTCATGGT	CID44041	4906	1848	3.42437831227069	0	4	11	CTHRC1_Low	11	0.256437881017448	11.4282031869312	1.8720993145633
CID44041_CAAGGCCTCACCAGGC	CID44041	4237	1678	2.76138777436866	0	4	11	CTHRC1_Low	11	0.305085488052694	12.8447442864796	1.43427584015611
CID44041_CACACCTCAGTCGATT	CID44041	3868	1650	1.31851085832472	0	4	11	CTHRC1_Low	11	0.260230537453577	13.0616069650074	1.06296930157426
CID44041_CACAGGCCATCTCGCT	CID44041	3121	1391	2.5312399871836	0	4	11	CTHRC1_Low	11	0.207558159904702	13.1355377053638	2.09550026499513
CID44041_CACCTTGAGACTAGAT	CID44041	2759	1195	2.39217107647698	0	4	11	CTHRC1_Low	11	0.182927790624343	13.5078416680714	1.56126705252412
CID44041_CCACCTATCAGAAATG	CID44041	4124	1664	1.57613967022308	0	4	11	CTHRC1_Low	11	0.256928386237825	13.2674871301075	1.56059268557313
CID44041_CCAGCGACAGCCAATT	CID44041	3239	1452	2.77863538129052	0	4	11	CTHRC1_Low	11	0.259275804078201	12.8421436166187	2.12895933233979
CID44041_CCAGCGATCATTATCC	CID44041	2949	1346	2.13631739572737	0	4	11	CTHRC1_Low	11	0.248510966295284	12.9751296853443	1.54195896231416
CID44041_CCATGTCGTATAGTAG	CID44041	3544	1504	3.83747178329571	0	4	11	CTHRC1_Low	11	0.252513839254432	12.9491859292408	2.43792215430024
CID44041_CCGTACTTCGTCGTTC	CID44041	3974	1709	1.98792148968294	0	4	11	CTHRC1_Low	11	0.235648342793077	13.1801744317432	1.47790042006257
CID44041_CCGTGGAGTCTCACCT	CID44041	1480	765	1.01351351351351	0	4	11	CTHRC1_Low	11	0.141357473197393	12.634627900066	2.80709186636689
CID44041_CCTATTAGTCACTTCC	CID44041	4036	1735	1.13974231912785	0	4	11	CTHRC1_Low	11	0.270640634853899	12.3934121941944	0.932075653903515
CID44041_CGATGGCCATCGGAAG	CID44041	1944	1048	2.82921810699588	0	4	11	CTHRC1_Low	11	0.187771529675566	13.052048287334	1.77790621363404
CID44041_CGATTGACATATACGC	CID44041	2896	1287	2.79696132596685	0	4	11	CTHRC1_Low	11	0.185914617055567	12.8064018105884	1.51206210695985
CID44041_CGGAGTCAGTGATCGG	CID44041	2845	1362	1.93321616871705	0	4	11	CTHRC1_Low	11	0.225124378109453	12.7533536767383	0.916617070071728
CID44041_CGGAGTCTCCGAATGT	CID44041	2858	1397	2.06438068579426	0	4	11	CTHRC1_Low	11	0.253376602900988	12.8999648904224	2.11722293936494
CID44041_CGGCTAGCACAGATTC	CID44041	2605	1209	3.07101727447217	0	4	11	CTHRC1_Low	11	0.226884941489734	13.329168877544	1.52134433829072
CID44041_CTCATTATCAGGTAAA	CID44041	3849	1519	2.5980774227072	0	4	11	CTHRC1_Low	11	0.230270303412515	13.1948829507252	1.47863033854249
CID44041_CTCTGGTTCCTCAATT	CID44041	2957	1364	1.48799458911059	0	4	11	CTHRC1_Low	11	0.246746023404106	13.2271028375049	1.69212463938478
CID44041_CTGAAGTCAGATTGCT	CID44041	2839	1341	2.25431489961254	0	4	11	CTHRC1_Low	11	0.266668418471025	13.0971427773853	1.0973207696605
CID44041_CTTCTCTCAATCTGCA	CID44041	3499	1435	1.77193483852529	0	4	11	CTHRC1_Low	11	0.225965244201528	12.2016330575367	1.28865990483049
CID44041_GAACCTAAGATCTGAA	CID44041	3150	1456	1.71428571428571	0	4	11	CTHRC1_Low	11	0.273680015415878	12.059224686565	1.20995536886934
CID44041_GACGCGTTCATCGATG	CID44041	4068	1584	2.11406096361849	0	4	11	CTHRC1_Low	11	0.213908450704225	13.3632207726856	1.5225652798343
CID44041_GACGTTAAGCTAGTTC	CID44041	2367	1137	1.98563582594001	0	4	11	CTHRC1_Low	11	0.223355055707379	13.2641387795826	1.57802716337922
CID44041_GACGTTAAGGGCTTCC	CID44041	2981	1267	2.44884267024488	0	4	11	CTHRC1_Low	11	0.189164214140565	13.2148061608692	2.23318937861207
CID44041_GATTCAGAGTACCGGA	CID44041	2858	1274	2.58922323303009	0	4	11	CTHRC1_Low	11	0.251362027888725	12.8101487969776	1.57463649355653
CID44041_GCAGCCATCTTGCATT	CID44041	3488	1569	1.57683486238532	0	4	11	CTHRC1_Low	11	0.216212073435639	13.3119340752979	1.54905418001893
CID44041_GCAGTTATCCACGAAT	CID44041	3047	1315	2.06760748276994	0	4	11	CTHRC1_Low	11	0.147396818723285	12.7334075784107	2.3628311499286
CID44041_GCATACAGTTACAGAA	CID44041	3243	1369	1.48011100832562	0	4	11	CTHRC1_Low	11	0.241100833858875	13.1056705331226	1.86040714823487
CID44041_GCATGATGTGACGCCT	CID44041	2465	1121	2.55578093306288	0	4	11	CTHRC1_Low	11	0.176503048139584	13.2108617638965	1.79616561972383
CID44041_GGACATTAGGGTCGAT	CID44041	3774	1521	1.85479597244303	0	4	11	CTHRC1_Low	11	0.262932695676547	12.0278344964405	1.85399929129365
CID44041_GGATGTTTCTGTACGA	CID44041	3033	1368	4.4180679195516	0	4	11	CTHRC1_Low	11	0.254773666876883	12.6803670739551	1.20578322254899
CID44041_GGGCACTCAACAACCT	CID44041	3792	1588	1.45042194092827	0	4	11	CTHRC1_Low	11	0.258899166141125	12.9384704446216	1.52930584990266
CID44041_GGGTTGCGTGCACGAA	CID44041	2956	1278	1.28552097428958	0	4	11	CTHRC1_Low	11	0.208166911919277	13.221391282024	2.31489494883302
CID44041_GTCTCGTAGCCTCGTG	CID44041	2881	1290	2.53384241582784	0	4	11	CTHRC1_Low	11	0.227336031112045	12.707849106731	1.06038418852571
CID44041_GTGTGCGTCCGCGGTA	CID44041	3607	1397	1.69115608538952	0	4	11	CTHRC1_Low	11	0.230594387218835	13.4015117501636	1.48210594498399
CID44041_GTTCGGGAGAAACCAT	CID44041	3923	1557	2.85495794035177	0	4	11	CTHRC1_Low	11	0.245151881437881	12.7308898782154	1.52719966017488
CID44041_GTTTCTACATGGGAAC	CID44041	3678	1509	1.71288743882545	0	4	11	CTHRC1_Low	11	0.270478592950739	13.3205114220997	1.81054118716005
CID44041_TAAGAGATCCCACTTG	CID44041	3527	1435	2.0981003685852	0	4	11	CTHRC1_Low	11	0.242576729030902	12.8776326989551	1.31933942877534
CID44041_TAGAGCTTCGTACGGC	CID44041	3032	1280	1.58311345646438	0	4	11	CTHRC1_Low	11	0.262845105458622	13.0893226479908	1.73499444567445
CID44041_TATCAGGAGGATGGAA	CID44041	3139	1160	3.21758521822236	0	4	11	CTHRC1_Low	11	0.166447691121856	13.0010915612598	2.45192125880006
CID44041_TCAACGATCCTAAGTG	CID44041	2617	1212	3.17157050057318	0	4	11	CTHRC1_Low	11	0.189781725176932	13.0290666436573	2.34701005064729
CID44041_TCAGCAACAATCCGAT	CID44041	4326	1726	2.56588072122053	0	4	11	CTHRC1_Low	11	0.241718344895242	12.6184926843067	1.55370226942781
CID44041_TCCACACTCAGCTGGC	CID44041	3177	1376	2.95876613157066	0	4	11	CTHRC1_Low	11	0.252001436479574	13.3516651009937	1.57674947821382
CID44041_TCGAGGCGTGCGCTTG	CID44041	2994	1243	3.74081496325985	0	4	11	CTHRC1_Low	11	0.227200266274262	12.7273918008228	1.77058330618623
CID44041_TCGAGGCTCCACGTGG	CID44041	4646	1738	2.84115368058545	0	4	11	CTHRC1_Low	11	0.26876182467942	12.6249404763599	1.50041726671937
CID44041_TGGGCGTCAGGGTTAG	CID44041	2956	1240	2.97699594046008	0	4	11	CTHRC1_Low	11	0.238249772265433	12.5660959100147	2.01659051024202
CID44041_TGTCCCAAGCGTAGTG	CID44041	3262	1388	2.05395462906193	0	4	11	CTHRC1_Low	11	0.186133592600378	13.0395494317432	2.36758199774507
CID44041_TTAACTCTCTGTGCAA	CID44041	3206	1464	2.62008733624454	0	4	11	CTHRC1_Low	11	0.185078130474389	13.4045987939258	1.50635245882753
CID44041_TTGCCGTCACTCTGTC	CID44041	3425	1553	1.54744525547445	0	4	11	CTHRC1_Low	11	0.263050942470745	12.9541993951221	1.57882908427003
CID44041_TTTATGCGTTGTACAC	CID44041	2629	1168	2.16812476226702	0	4	11	CTHRC1_Low	11	0.212095333193189	13.1437564706226	2.31573895060304
CID44041_TTCGGTCCAGACGCAA	CID44041	3047	1374	3.05218247456515	0	4	11	CTHRC1_Low	11	0.260909361642492	12.6732431268116	1.1343440159488
CID44041_AAAGCAACAAATACAG	CID44041	4710	1782	3.07855626326964	0	4	11	CTHRC1_Low	11	0.277306250437951	13.3159976815601	1.46263781630281
CID44041_ACTGAACGTTACGGAG	CID44041	3807	1675	2.91568163908589	0	4	11	CTHRC1_Low	11	0.258049541027258	12.5178418969532	1.02012882076982
CID44041_CGAGCCATCGTCTGCT	CID44041	4670	1761	2.24839400428266	0	4	11	CTHRC1_Low	11	0.27343476280569	12.5792346810718	0.965857540004284
CID44041_AATCCAGGTTGTCTTT	CID44041	3205	1474	2.58970358814353	0	4	11	CTHRC1_Low	11	0.235394331161096	12.3996482705494	2.202842627399
CID44041_AGAGCGATCAATCTCT	CID44041	1009	545	2.87413280475719	0	4	11	CTHRC1_Low	11	0.120366477471796	12.5672794198414	2.39828780733827
CID44041_CACACTCAGTTCGCAT	CID44041	2244	1022	2.09447415329768	0	4	11	CTHRC1_Low	11	0.150129633522528	12.8447595452686	2.66318980299714
CID44041_AACCATGTCTTGCATT	CID44041	1008	623	0.892857142857143	0	4	11	CTHRC1_Low	11	0.172233025015766	12.5747848367115	2.5743881806064
CID44041_AATCGGTCAGGCTCAC	CID44041	2813	1216	2.48844649840028	0	4	11	CTHRC1_Low	11	0.265205661831687	12.84631308073	2.06262281977418
CID44041_ACAGCTAAGCGTTTAC	CID44041	3336	1366	2.0083932853717	0	4	11	CTHRC1_Low	11	0.249299278256604	12.8706022118946	2.2804473980594
CID44041_CAGCTGGTCTACCTGC	CID44041	3999	1549	2.17554388597149	0	4	11	CTHRC1_Low	11	0.252522598276225	12.8867717599293	2.19964066588166
CID44041_CAGGTGCCAGTAGAGC	CID44041	3202	1420	3.21673953778888	0	4	11	CTHRC1_Low	11	0.206498318267816	12.8322912072559	2.68354931914094
CID44041_CCACGGATCCGAACGC	CID44041	3327	1426	2.25428313796213	0	4	11	CTHRC1_Low	11	0.258991135869946	13.312247834148	1.46269366585496
CID44041_CCCATACTCGCCTGTT	CID44041	2393	1064	2.46552444630171	0	4	11	CTHRC1_Low	11	0.196784563099993	12.8285976266285	2.60967055403474
CID44041_CGCGGTATCAGTCCCT	CID44041	4759	1867	2.73166631645304	0	4	11	CTHRC1_Low	11	0.294635975054306	12.9216562127491	1.42750141464952
CID44041_CTCACACGTCTCTCGT	CID44041	4382	1689	1.52898219990872	0	4	11	CTHRC1_Low	11	0.287606860065868	12.6583696221729	1.12614962898973
CID44041_GACGTGCTCCGAACGC	CID44041	2119	1078	2.5011798017933	0	4	11	CTHRC1_Low	11	0.238700861887744	13.013103089275	2.43908349119905
CID44041_GACTACATCAGCTGGC	CID44041	2261	1127	3.27288810260946	0	4	11	CTHRC1_Low	11	0.277787996636536	12.2861028527637	1.64424613558534
CID44041_GATCGCGCAGGTGCCT	CID44041	3130	1251	1.66134185303514	0	4	11	CTHRC1_Low	11	0.260589657347067	12.6297221993824	2.91438094221833
CID44041_GCATGCGAGAGGGATA	CID44041	4124	1686	1.28516003879728	0	4	11	CTHRC1_Low	11	0.298104547684115	13.1785207604786	1.29137549244645
CID44041_GTCTTCGGTCGCGTGT	CID44041	3588	1382	2.45261984392419	0	4	11	CTHRC1_Low	11	0.193876567864901	12.9538551186939	2.31197491728547
CID44041_TGTGGTAAGAAGGACA	CID44041	927	593	3.23624595469256	0	4	11	CTHRC1_Low	11	0.188844509845141	12.2049032067676	3.16080156409028
CID44041_CCACTACGTCTCTCTG	CID44041	2241	1071	3.21285140562249	0	4	11	CTHRC1_Low	11	0.224787155770444	12.820548615398	2.33939508044007
CID44041_GGACGTCAGTGAAGTT	CID44041	2062	863	3.54025218234724	0	4	11	CTHRC1_Low	11	0.245007357578306	12.2843337869068	2.8788611038852
CID44041_GGTATTGTCACGGTTA	CID44041	2500	1281	1.36	0	4	11	CTHRC1_Low	11	0.192978768131175	12.6175428246876	2.05315784060243
CID44041_TATGCCCGTTAAAGTG	CID44041	858	538	1.51515151515152	0	4	11	CTHRC1_Low	11	0.118400077079392	12.3161826943775	2.98243108832124
CID44041_TCGTAGATCGCTGATA	CID44041	2072	939	4.82625482625483	0	4	11	CTHRC1_Low	11	0.177540992221989	12.9151683663746	2.47240868651155
CID44041_TGACTTTAGGCAGGTT	CID44041	1155	601	4.58874458874459	0	4	11	CTHRC1_Low	11	0.155748546002382	12.3189454888721	3.07414141737703
CID44041_AGAGCTTTCACAGGCC	CID44041	2271	1085	1.71730515191546	0	4	11	CTHRC1_Low	11	0.231693644453787	12.7852178429981	2.52447143637422
CID44041_CCTCAGTAGATGGGTC	CID44041	4172	1647	1.94151486097795	0	4	11	CTHRC1_Low	11	0.255702123186883	12.7305198525806	0.976595227353603
CID44041_AACCATGAGGACATTA	CID44041	3596	1636	1.72413793103448	0	4	11	CTHRC1_Low	11	0.267487387008619	12.7902513360401	1.33468971096757
CID44041_GTATTCTCAGGACGTA	CID44041	4321	1764	2.10599398287433	0	4	11	CTHRC1_Low	11	0.280332492467241	12.4973016595264	1.06472960554841
CID44041_ACCAGTATCCTAGTGA	CID44041	1052	640	3.70722433460076	0	4	11	CTHRC1_Low	11	0.203682292761544	12.3979431008716	2.76634875380281
CID44041_GACGGCTTCAGCAACT	CID44041	1257	735	1.82975338106603	0	4	11	CTHRC1_Low	11	0.174549786279868	12.5828719949146	2.56796279989961
CID44041_GCATGTACATTTCACT	CID44041	2215	994	3.16027088036117	0	4	11	CTHRC1_Low	11	0.268831896853759	12.1313663339039	2.69289866530183
CID44041_TCAGCTCTCAGCTCTC	CID44041	2370	1100	2.23628691983122	0	4	11	CTHRC1_Low	11	0.310625569336416	12.2922445153614	2.07133284651521
CID44041_GTCTTCGGTTGTCTTT	CID44041	3967	1569	3.25182757751449	0	4	11	CTHRC1_Low	11	0.297557108822087	12.7370076989551	1.36082581125978
CID44041_ACTGAGTTCTTATCTG	CID44041	3663	1600	1.69260169260169	0	4	11	CTHRC1_Low	11	0.261596944853199	12.8133912896534	2.32203594290498
CID44041_AAACCTGAGACAAAGG	CID44041	1324	720	1.43504531722054	0	4	11	CTHRC1_Low	11	0.183497127040852	12.1516633843799	2.87494627081636
CID44041_CGAGCACCACATGACT	CID44041	2842	1105	2.21674876847291	0	4	11	CTHRC1_Low	11	0.207102690771495	13.3469034051319	1.34998986565355
CID44041_GTAACGTAGCCTCGTG	CID44041	2440	1025	4.38524590163934	0	4	11	CTHRC1_Low	11	0.180733655665335	13.4118610238453	1.38910380446199
CID44041_TTGGCAATCTTATCTG	CID44041	4353	1573	2.75671950379049	0	4	11	CTHRC1_Low	11	0.215528869735828	13.2718377923389	1.24138161980394
CID44041_AACACGTCACCGGAAA	CID44041	1554	854	2.38095238095238	0	4	11	CTHRC1_Low	11	0.198768481535982	13.1242566918751	1.87009779059175
CID44041_AACTCTTAGGTGCTAG	CID44041	3408	1493	1.90727699530516	0	4	11	CTHRC1_Low	11	0.235674619858454	13.1470123147388	2.00466159426454
CID44041_AACTGGTTCTTCCTTC	CID44041	3526	1619	0.879183210436756	0	4	11	CTHRC1_Low	11	0.266107841076309	12.2383800362964	0.938497786157162
CID44041_ACGAGCCAGGTTACCT	CID44041	2462	1059	2.68074735987002	0	4	11	CTHRC1_Low	11	0.220355090743466	12.2097421502491	2.66637030684236
CID44041_ACTGCTCGTTATCCGA	CID44041	3577	1500	2.87950796757059	0	4	11	CTHRC1_Low	11	0.182275243500806	13.3757806634327	1.38192466341737
CID44041_AGGGTGATCACGAAGG	CID44041	3968	1616	3.32661290322581	0	4	11	CTHRC1_Low	11	0.292472496671572	12.6482263421436	1.20824227177385
CID44041_AGGTCCGCAGCTTCGG	CID44041	3692	1450	3.08775731310943	0	4	11	CTHRC1_Low	11	0.254624763506412	13.1547265862842	1.63931671225312
CID44041_ATTACTCAGACTAAGT	CID44041	5312	1973	2.39081325301205	0	4	11	CTHRC1_Low	11	0.274608471725878	13.1368232583423	1.13583866202119
CID44041_ATTCTACTCTATCCCG	CID44041	1984	992	2.01612903225806	0	4	11	CTHRC1_Low	11	0.159909081353794	13.3063922738453	1.82597879015687
CID44041_CAACCTCTCTTGGGTA	CID44041	3232	1446	2.81559405940594	0	4	11	CTHRC1_Low	11	0.268056723425128	12.8691373681446	0.879616771571667
CID44041_CACACAAGTGGTAACG	CID44041	4364	1832	2.58936755270394	0	4	11	CTHRC1_Low	11	0.283367493518324	12.6030174111744	0.859580461614162
CID44041_CAGATCAAGCATGGCA	CID44041	3701	1453	1.51310456633342	0	4	11	CTHRC1_Low	11	0.21376392684465	13.3291927194019	1.5836643322635
CID44041_CAGATCATCATGCATG	CID44041	2595	1199	2.69749518304432	0	4	11	CTHRC1_Low	11	0.203997617546072	12.7656846856495	2.41922298514131
CID44041_CAGCAGCTCTATCCTA	CID44041	4120	1659	1.74757281553398	0	4	11	CTHRC1_Low	11	0.286814168593651	12.9613948678394	1.7903168543506
CID44041_CAGCGACCACGAAATA	CID44041	3485	1461	1.72166427546628	0	4	11	CTHRC1_Low	11	0.210851552098662	13.2767759179493	1.26388416134599
CID44041_CAGTCCTCAGCGAACA	CID44041	5526	1974	1.37531668476294	0	4	11	CTHRC1_Low	11	0.23963369770864	13.1479240273853	1.50580618225816
CID44041_CATCCACCATGGGACA	CID44041	3573	1407	1.2314581584103	0	4	11	CTHRC1_Low	11	0.223482061523369	13.2318902825733	1.21254548870805
CID44041_CATTATCTCCCAACGG	CID44041	3512	1454	1.28132118451025	0	4	11	CTHRC1_Low	11	0.237938826991802	12.7288156365772	0.938167904250652
CID44041_CCTACACAGTCAAGCG	CID44041	4358	1641	2.93712712253327	0	4	11	CTHRC1_Low	11	0.243894961810665	12.2484603738209	0.746183682911427
CID44041_CCTATTACATATGCTG	CID44041	3860	1539	1.6580310880829	0	4	11	CTHRC1_Low	11	0.231382699180156	13.0003810738941	2.14445129477266
CID44041_CCTTCCCGTCATACTG	CID44041	1841	898	2.2270505160239	0	4	11	CTHRC1_Low	11	0.146932590568285	13.4424205636402	1.47916982018235
CID44041_CGATCGGCAAGAGTCG	CID44041	4337	1505	2.28268388286834	0	4	11	CTHRC1_Low	11	0.228058650409922	13.2277665948292	1.37270448052171
CID44041_CGGACTGGTTTAAGCC	CID44041	1734	942	2.42214532871972	0	4	11	CTHRC1_Low	11	0.175456345035386	13.1649547433277	2.25229564749482
CID44041_CGGGTCACATACAGCT	CID44041	1136	685	2.8169014084507	0	4	11	CTHRC1_Low	11	0.197699880877304	12.6624523019214	1.65729001604799
CID44041_CGTAGGCTCATCTGTT	CID44041	1228	690	1.95439739413681	0	4	11	CTHRC1_Low	11	0.157377724055777	12.6915069436451	2.739064370029
CID44041_CGTCACTCAGTCCTTC	CID44041	1326	739	2.33785822021116	0	4	11	CTHRC1_Low	11	0.198794758601359	12.9936490868946	2.44293347441438
CID44041_CGTCTACAGAACAACT	CID44041	4737	1842	2.80768418830483	0	4	11	CTHRC1_Low	11	0.352984198724686	12.2459655618091	0.902952645652325
CID44041_CTAGCCTCACGGTAGA	CID44041	3956	1492	1.69362992922144	0	4	11	CTHRC1_Low	11	0.249951825380142	12.6185699319263	1.67423609339479
CID44041_CTGCCTAAGGGATGGG	CID44041	2628	1217	3.23439878234399	0.0380517503805175	4	11	CTHRC1_Low	11	0.230152056618317	12.7864881371876	1.86751106821778
CID44041_GAAATGAAGCTAACTC	CID44041	2966	1324	1.88806473364801	0	4	11	CTHRC1_Low	11	0.220394506341532	13.0042692040821	1.34547356211427
CID44041_GAATGAATCTGATACG	CID44041	3434	1475	3.11589982527665	0	4	11	CTHRC1_Low	11	0.257742975264522	12.3423477029224	1.20243290507081
CID44041_GACGCGTCATTCCTCG	CID44041	4683	1707	2.73329062566731	0	4	11	CTHRC1_Low	11	0.22330688108752	12.7316671227833	1.54432097517732
CID44041_GACGTGCTCTAGAGTC	CID44041	2249	1219	1.11160515784793	0	4	11	CTHRC1_Low	11	0.20560051853409	13.0363527154346	2.13378218256715
CID44041_GACGTTAGTAATTGGA	CID44041	1936	1017	2.22107438016529	0	4	11	CTHRC1_Low	11	0.191621119753346	13.091149887981	2.1490198715854
CID44041_GACGTTAGTGGCAAAC	CID44041	4066	1749	2.50860796851943	0	4	11	CTHRC1_Low	11	0.293173218414967	12.647302231731	1.03391597115281
CID44041_GACTACACATTTGCTT	CID44041	2152	1082	1.2546468401487	0	4	11	CTHRC1_Low	11	0.226267430453367	13.2215667580982	2.14297011934999
CID44041_GACTACATCCAAATGC	CID44041	2914	1294	2.60809883321894	0	4	11	CTHRC1_Low	11	0.266204190316025	12.3711715554615	2.33590558611634
CID44041_GATCGATCACTCTGTC	CID44041	4872	1799	1.72413793103448	0	4	11	CTHRC1_Low	11	0.271446464858805	12.4822097634693	0.915185157887966
CID44041_GATCTAGTCGCCAAAT	CID44041	2401	1063	1.16618075801749	0	4	11	CTHRC1_Low	11	0.23743080372784	13.2473798608204	2.15717760168794
CID44041_GCAAACTTCTCCAGGG	CID44041	5699	1924	1.54413054921916	0	4	11	CTHRC1_Low	11	0.258969238315465	13.2120433663746	1.61057928644899
CID44041_GCACATATCCACTCCA	CID44041	1604	833	3.74064837905237	0	4	11	CTHRC1_Low	11	0.192689720412024	12.9049163674732	2.61303225600007
CID44041_GCAGCCATCAGTTAGC	CID44041	4360	1684	1.58256880733945	0	4	11	CTHRC1_Low	11	0.272186602200266	13.1842561578174	1.13255313479188
CID44041_GCATGCGTCGCACTCT	CID44041	1510	856	2.64900662251656	0	4	11	CTHRC1_Low	11	0.167871032163128	13.1467347955128	2.03504327379945
CID44041_GCCAAATTCCATGAAC	CID44041	3927	1644	2.64833206009677	0	4	11	CTHRC1_Low	11	0.233782671151286	12.5351758813282	1.28248683058503
CID44041_GCGCAGTTCAGTTAGC	CID44041	5247	1782	2.26796264532114	0	4	11	CTHRC1_Low	11	0.213610643963282	12.9171701287647	1.04995480620149
CID44041_GCTGGGTTCGTTTGCC	CID44041	4600	1859	2.30434782608696	0	4	11	CTHRC1_Low	11	0.260777976315605	12.2896371697803	0.98372331701997
CID44041_GGCGTGTAGCAATATG	CID44041	1905	936	1.62729658792651	0	4	11	CTHRC1_Low	11	0.172202368439493	12.6443601464649	2.27472749792817
CID44041_GTCAAGTAGCTGAACG	CID44041	3542	1484	2.90796160361378	0	4	11	CTHRC1_Low	11	0.202863324223951	13.0341039513965	1.52581039511445
CID44041_GTGGGTCTCCAATGGT	CID44041	4271	1623	1.70920159213299	0	4	11	CTHRC1_Low	11	0.256674374605844	13.1057954644581	1.70767358385804
CID44041_TAAGAGACAAAGTGCG	CID44041	2718	1213	2.68579838116262	0	4	11	CTHRC1_Low	11	0.224760878705066	13.0112396096607	1.62841764532808
CID44041_TAAGCGTAGATGTGTA	CID44041	3248	1365	1.72413793103448	0	4	11	CTHRC1_Low	11	0.211385852428001	13.2847238397022	1.85015479170564
CID44041_TAGACCATCCTGCAGG	CID44041	3268	1524	2.47858017135863	0	4	11	CTHRC1_Low	11	0.187736493588396	12.6615081643482	1.07905498587373
CID44041_TAGCCGGTCACGCGGT	CID44041	2438	1182	1.64068908941756	0	4	11	CTHRC1_Low	11	0.19441086819424	12.8351817941089	1.61922541701081
CID44041_TCAGGATCAATCACAC	CID44041	3556	1570	1.06861642294713	0	4	11	CTHRC1_Low	11	0.209406313502908	13.273429474773	1.32773945175889
CID44041_TCTTCGGAGAGCTGGT	CID44041	3284	1439	2.49695493300853	0	4	11	CTHRC1_Low	11	0.228150620138743	13.0408292626758	1.34058157049897
CID44041_TCTTCGGGTCTGGAGA	CID44041	3605	1610	2.13592233009709	0	4	11	CTHRC1_Low	11	0.264023193889706	12.7916770791431	1.24827608906511
CID44041_TGACAACCACACCGCA	CID44041	4019	1770	1.716844986315	0	4	11	CTHRC1_Low	11	0.246763541447691	12.4392333840748	0.922502849929363
CID44041_TGAGCCGCAATAAGCA	CID44041	2793	1313	2.18403150733978	0	4	11	CTHRC1_Low	11	0.224822191857613	13.1232686852833	2.23968032442811
CID44041_TGCACCTAGAAACCGC	CID44041	4114	1655	1.84735051045211	0	4	11	CTHRC1_Low	11	0.24496794198024	12.7158943032642	1.00723642551187
CID44041_TGCTACCAGAGTACAT	CID44041	4652	1894	2.42906276870163	0	4	11	CTHRC1_Low	11	0.288539695886763	12.6517492150684	1.13886496865037
CID44041_TGGCGCAGTGAACCTT	CID44041	3522	1381	1.93072118114708	0	4	11	CTHRC1_Low	11	0.25055619788382	12.577911934795	1.78745595061067
CID44041_TGGCTGGCACTGTCGG	CID44041	3838	1520	2.13652944241793	0	4	11	CTHRC1_Low	11	0.232464438371523	13.0350118493458	1.63846508108857
CID44041_TGGGCGTAGCTAGGCA	CID44041	2167	981	3.13797877249654	0	4	11	CTHRC1_Low	11	0.215463177072385	13.3171506738087	1.68374923311952
CID44041_TTAACTCGTGGGTATG	CID44041	995	596	2.51256281407035	0	4	11	CTHRC1_Low	11	0.148798262210076	13.0535493707081	2.4234636171985
CID44041_TTAGGCAGTCAATGTC	CID44041	4666	1808	1.5002143163309	0	4	11	CTHRC1_Low	11	0.2551021301941	13.2328439568897	1.42426607453111
CID44041_TTAGTTCTCTGCCAGG	CID44041	3064	1427	2.05613577023499	0	4	11	CTHRC1_Low	11	0.240093546352743	13.0863557671924	1.16849199377778
CID44041_TTCTTAGAGTGTCTCA	CID44041	3108	1403	1.25482625482625	0	4	11	CTHRC1_Low	11	0.204658923691402	13.0414253091236	1.4423354014087
CID44041_TTGACTTAGGGAACGG	CID44041	1791	886	2.62423227247348	0	4	11	CTHRC1_Low	11	0.161796650550067	13.2594982003589	1.19601771675828
CID44041_TTGCGTCCAGTACACT	CID44041	2537	1213	1.18249901458415	0	4	11	CTHRC1_Low	11	0.274310664984935	12.6027608727833	2.7804781540561
CID44041_TTGGCAATCGACCAGC	CID44041	3132	1329	2.01149425287356	0	4	11	CTHRC1_Low	11	0.18141247985425	13.3385539864918	1.74988213621858
CID44041_TTTATGCCACTTGGAT	CID44041	2302	1056	1.52041702867072	0	4	11	CTHRC1_Low	11	0.202937775909186	13.1758504723926	2.21600130640748
CID44041_AGTTGGTTCAAACCAC	CID44041	2666	1324	2.7006751687922	0	4	11	CTHRC1_Low	11	0.212432555532198	12.7238775109669	1.35407141291383
CID44041_ATTTCTGAGTCGATAA	CID44041	1083	693	3.8781163434903	0	4	11	CTHRC1_Low	11	0.227629458342092	13.1044984673878	2.24231628023866
CID44041_CATATTCTCACCGTAA	CID44041	907	524	1.65380374862183	0	4	11	CTHRC1_Low	11	0.137709340620839	12.2894512032886	2.9490572556186
CID44041_CATCAAGAGGCTAGGT	CID44041	1704	921	1.7018779342723	0	4	11	CTHRC1_Low	11	0.207369840936164	12.7722984170338	1.83384815298799
CID44041_CGAACATCAAGAAAGG	CID44041	806	549	2.10918114143921	0	4	11	CTHRC1_Low	11	0.167748405858034	12.6697927331348	2.76215497099641
CID44041_CACAGTATCTGTTTGT	CID44041	4655	1940	3.30827067669173	0	4	11	CTHRC1_Low	11	0.280240522738421	12.6476407861133	0.87454927407983
CID44041_CCACTACGTACTTCTT	CID44041	2929	1346	2.73130761351997	0	4	11	CTHRC1_Low	11	0.252886097680611	12.811214051189	0.98205677115205
CID44041_CGTAGGCCAGTAGAGC	CID44041	2942	1241	0.951733514615908	0	4	11	CTHRC1_Low	11	0.261973582790274	12.9153676843067	2.51263228499177
CID44041_CTCTACGCATTAGGCT	CID44041	3487	1590	1.89274447949527	0	4	11	CTHRC1_Low	11	0.253503608716978	13.214648804607	1.37861386381868
CID44041_GCGACCATCGTTTAGG	CID44041	3355	1439	3.27868852459016	0	4	11	CTHRC1_Low	11	0.276920853479083	12.3538003777881	1.71102598749879
CID44041_GCTGCTTCAGGGCATA	CID44041	5178	1868	2.6264967168791	0.0193124758594052	4	11	CTHRC1_Low	11	0.283463842758041	13.1139722680469	1.11623964154008
CID44041_GCTTCCAAGAGTTGGC	CID44041	4072	1742	3.51178781925344	0	4	11	CTHRC1_Low	11	0.273636220306916	12.4007659768482	1.32194349610093
CID44041_CAACCAACAGGGTACA	CID44041	4354	1781	2.29673863114378	0	4	11	CTHRC1_Low	11	0.229061558405157	12.9279905175587	1.25010517679933
CID44041_CTGCTGTTCCTGCAGG	CID44041	3609	1475	2.63230811859241	0	4	11	CTHRC1_Low	11	0.264947270688809	13.1120658730884	1.36480108343843
CID44041_CGATGTAGTGGCGAAT	CID44041	2231	1075	4.66158673240699	0	4	11	CTHRC1_Low	11	0.238902319388971	12.6497865533253	1.53786638819459
CID44041_AGATTGCCACAACGCC	CID44041	4274	1709	2.10575573233505	0	4	11	CTHRC1_Low	11	0.200393280078481	12.4418693398853	1.55681220137361
CID44041_CACACTCAGGTGCTTT	CID44041	4732	1730	1.64835164835165	0	4	11	CTHRC1_Low	11	0.211648623081774	12.8241773461719	1.57905462824586
CID44041_CGACTTCAGGGAACGG	CID44041	3824	1710	1.62133891213389	0	4	11	CTHRC1_Low	11	0.297079742134398	12.7604308938404	1.54276386343721
CID44041_TCACAAGGTAGAAGGA	CID44041	3355	1561	2.86140089418778	0	4	11	CTHRC1_Low	11	0.243776715016467	12.1202741479298	1.29213276945832
CID44041_CGCGTTTAGCTGAACG	CID44041	3684	1776	1.65580890336591	0	4	11	CTHRC1_Low	11	0.300193574381613	12.1942878579517	1.13781419836763
CID44041_AACGTTGAGAACAATC	CID44041	4712	1739	1.67657045840407	0	4	11	CTHRC1_Low	11	0.297408205451615	12.2590108727833	1.28129980408433
CID44041_AGCAGCCGTCCGCTGA	CID44041	1444	794	1.0387811634349	0	4	11	CTHRC1_Low	11	0.199679419802396	11.9745918130298	2.75287118994477
CID44041_CATATGGCATCCGCGA	CID44041	849	400	2.59128386336867	0	4	11	CTHRC1_Low	11	0.205714385817392	12.1212926720997	2.97211757742646
CID44041_CGCGGTAAGCTAACAA	CID44041	3317	1471	3.61772686162195	0	4	11	CTHRC1_Low	11	0.276684359890687	12.4835735177418	1.37957159125093
CID44041_GCATGTACACCAGGTC	CID44041	3255	1284	2.61136712749616	0	4	11	CTHRC1_Low	11	0.290383469974073	12.0046020364185	1.40298197113755
CID44041_TACCTTAAGAGGTTGC	CID44041	2331	1064	1.41570141570142	0	4	11	CTHRC1_Low	11	0.221550697218135	11.53847273344	2.24839666926149
CID44041_TATCTCATCACGCATA	CID44041	4843	1803	1.83770390253975	0	4	11	CTHRC1_Low	11	0.252264207133347	11.973344407024	0.990754698150188
CID44041_TTTGCGCGTGAGGGTT	CID44041	2758	1275	1.95794053662074	0	4	11	CTHRC1_Low	11	0.301205241398641	11.3468280648609	2.023115192287
CID44041_CCTTTCTGTGTTTGGT	CID44041	3155	1477	3.99366085578447	0	4	11	CTHRC1_Low	11	0.247240908135379	11.6287103509327	1.59576729380372
CID44041_AAAGATGTCTCAAGTG	CID44041	1235	727	2.10526315789474	0	4	11	CTHRC1_Low	11	0.179060682502978	13.046680054607	2.40102115713838
CID44041_CGAGAAGGTCCCGACA	CID44041	1740	815	4.08045977011494	0	4	11	CTHRC1_Low	11	0.187942330600519	12.1706968163868	2.16179147803071
CID44041_TAAACCGGTCATTAGC	CID44041	1649	837	2.97149787750152	0	4	11	CTHRC1_Low	11	0.207763996916824	12.5812373971363	2.70359412276033
CID44041_ACTGAACCACAGCGTC	CID44041	2699	1159	4.29788810670619	0	4	11	CTHRC1_Low	11	0.255522563240137	12.0560489510914	1.82806578718904
CID44041_AGCCTAAGTGCAACTT	CID44041	4379	1795	3.53962091801781	0	4	11	CTHRC1_Low	11	0.245016116600098	12.3188205575367	0.965350781314404
CID44041_AGGCCGTCATTGTGCA	CID44041	2756	1242	2.72133526850508	0	4	11	CTHRC1_Low	11	0.249553289888585	12.1636815881153	2.00221196257356
CID44041_CAGCCGAAGTGCGTGA	CID44041	2594	1180	3.54664610639938	0	4	11	CTHRC1_Low	11	0.225036787891528	12.7922159051319	2.36944380842927
CID44041_CGACCTTGTCAGCTAT	CID44041	4674	1683	2.4390243902439	0	4	11	CTHRC1_Low	11	0.350689335015065	11.3150735711475	1.98087099634889
CID44041_TCTCATAAGGAGTACC	CID44041	5311	1961	3.37036339672378	0	4	11	CTHRC1_Low	11	0.300508899166141	12.2165466164966	0.992226158015759
CID44041_TTCTACACACATTCGA	CID44041	4525	1762	2.58563535911602	0	4	11	CTHRC1_Low	11	0.238919837432556	12.0169473504444	1.49922576987031
CID44041_TTGAACGGTGAAATCA	CID44041	4073	1628	2.38153695065063	0	4	11	CTHRC1_Low	11	0.280884310840165	12.1354347085377	0.891604338519604
CID44041_CTCATTAGTTGGGACA	CID44041	3301	1398	2.66585883065738	0	4	11	CTHRC1_Low	11	0.292476876182468	12.0963102197071	1.14767680012468
CID44041_GAACCTATCGGTCTAA	CID44041	3209	1301	3.8018074166407	0	4	11	CTHRC1_Low	11	0.337336206292481	11.3659568642994	2.00267413698915
CID44041_TACAGTGTCAGTACGT	CID44041	2864	1224	3.17737430167598	0	4	11	CTHRC1_Low	11	0.233892158923691	12.509139618816	2.35141674124482
CID44041_GCCTCTAGTAAGCACG	CID44041	2399	1183	1.54230929553981	0	4	11	CTHRC1_Low	11	0.23143525331091	12.1265817498585	2.567837391727
CID44041_TGATTTCCAAACGTGG	CID44041	2004	994	4.39121756487026	0	4	11	CTHRC1_Low	11	0.224677667998038	12.7799516534229	2.28242543780091
CID44041_GACTAACTCTGACCTC	CID44041	5212	1895	2.168073676132	0	4	11	CTHRC1_Low	11	0.283691577324644	12.5256706094166	1.22929832779649
CID44041_TATCTCACACGTCAGC	CID44041	2978	1331	3.52585627938214	0	4	11	CTHRC1_Low	11	0.301673849064536	11.9996267175098	1.87574056231263
CID44041_CTTAGGATCCCTGACT	CID44041	2246	1088	1.91451469278718	0	4	11	CTHRC1_Low	11	0.186295634503539	12.6045165871998	2.66074505888704
CID44041_CGATGGCGTCTGGAGA	CID44041	2497	1146	2.76331597917501	0	4	11	CTHRC1_Low	11	0.206822402074136	12.9345212792774	2.39452305876496
CID44041_GGGAGATGTAGCCTCG	CID44041	1765	890	4.30594900849858	0	4	11	CTHRC1_Low	11	0.170441805059211	12.4304071282764	2.51065293394807
CID44041_GATCGTACACCATGTA	CID44041	2951	1296	2.3720772619451	0	4	11	CTHRC1_Low	11	0.245624868614673	12.0289617394825	2.47970119559053
CID44041_AAGTCTGGTTCAGACT	CID44041	4442	1811	2.70148581719946	0	4	11	CTHRC1_Low	11	0.270391002732815	12.3909326409717	1.52668360316041
CID44041_GGCCGATGTTAAGATG	CID44041	1481	818	3.51114112086428	0	4	11	CTHRC1_Low	11	0.250805830004905	12.1865440225025	2.75654760443452
CID44041_TCGGGACTCCGATATG	CID44041	2233	1197	2.95566502463054	0.0447828034034931	4	11	CTHRC1_Low	11	0.240005956134819	12.1478019570728	2.58263078772309
CID44041_GTAGGCCTCATACGGT	CID44041	2458	1161	2.40032546786005	0	4	11	CTHRC1_Low	11	0.270439177352673	12.1677652215381	2.64869752966645
CID44041_GGTATTGGTACCATCA	CID44041	2154	1028	2.46053853296193	0	4	11	CTHRC1_Low	11	0.224892264031953	12.2958875512501	2.83810702406648
CID44041_CCGTTCAAGTGGGATC	CID44041	1520	723	1.90789473684211	0	4	11	CTHRC1_Low	11	0.236795774647887	12.2394748544117	2.93284503065828
CID44041_CACACCTTCGTGTAGT	CID44041	1228	608	2.93159609120521	0	4	11	CTHRC1_Low	11	0.156107665895873	11.9710946893116	3.12298503958467
CID44041_CTGCTGTTCGGTTAAC	CID44041	1484	767	2.69541778975741	0	4	11	CTHRC1_Low	11	0.225303938056198	12.3625779961964	2.68296209418061
CID44041_GCATGATGTTCCCTTG	CID44041	1155	532	2.25108225108225	0	4	11	CTHRC1_Low	11	0.132559035806881	12.0384116982838	3.22647682272676
CID44041_GTGAAGGTCGGAAACG	CID44041	2005	970	1.89526184538653	0	4	11	CTHRC1_Low	11	0.162558685446009	12.6533399438282	2.73830739104036
CID44041_TCAGGATTCGTACCGG	CID44041	1530	805	2.09150326797386	0	4	11	CTHRC1_Low	11	0.201413706117301	11.9446540688892	2.49634138190034
CID44041_TCTCTAACAGTACACT	CID44041	560	349	0.892857142857143	0	4	11	CTHRC1_Low	11	0.12115040992222	12.0554319238087	3.19827428900483
CID44041_CATCGGGTCCGTCATC	CID44041	791	478	0.632111251580278	0	4	11	CTHRC1_Low	11	0.24301905963142	12.088485321941	2.87120691382173
CID44041_GCTGCTTTCAGAGCTT	CID44041	3348	890	2.18040621266428	0	4	11	CTHRC1_Low	11	0.268069861957817	12.0640483712574	3.0139450176883
CID44041_GGACGTCGTATAGGTA	CID44041	4789	1843	1.69137607016079	0	4	11	CTHRC1_Low	11	0.319918891458202	12.3279386376758	1.04237351261857
CID44041_GGTGTTAAGGTTACCT	CID44041	2096	847	3.19656488549618	0	4	11	CTHRC1_Low	11	0.308300049050522	11.6412492608448	2.54253712736848
CID44041_AGACGTTTCGTTTAGG	CID44041	1190	616	4.11764705882353	0	4	11	CTHRC1_Low	11	0.176446114497933	12.1454587792774	2.98043647848848
CID44041_GCTGCGAGTTGTGGAG	CID44041	2350	999	2.8936170212766	0	4	11	CTHRC1_Low	11	0.251598521477121	12.3194805001636	2.76250139319184
CID44041_TTGGCAATCGTCTGCT	CID44041	4599	1800	2.82670145683844	0	4	11	CTHRC1_Low	11	0.300876778081424	12.1950803613087	1.80771628462556
CID44041_CAAGATCAGCAGACTG	CID44041	3508	1482	2.4515393386545	0	4	11	CTHRC1_Low	11	0.282452175741013	12.4877401208301	1.75035742365602
CID44041_CCGTACTAGCAGATCG	CID44041	1725	969	1.21739130434783	0	4	11	CTHRC1_Low	11	0.167450599117091	12.6787639474293	1.75391939722779
CID44041_CTGTTTAAGGCTAGCA	CID44041	3317	1397	3.5272836900814	0	4	11	CTHRC1_Low	11	0.251926984794338	12.4034391259571	1.54296783053163
CID44041_GCATGCGCAACTGGCC	CID44041	3572	1518	1.73572228443449	0	4	11	CTHRC1_Low	11	0.245738735897975	12.8217702721973	1.50093451582673
CID44041_GCGCAGTTCTAACTTC	CID44041	1738	949	2.64672036823936	0	4	11	CTHRC1_Low	11	0.180094247074487	13.2579856728931	1.85235348784211
CID44041_TGGGAAGCATGGAATA	CID44041	3577	1403	3.10315907184792	0	4	11	CTHRC1_Low	11	0.278777766099082	12.8450532769581	2.62497464262727
CID44041_GCTGCGAAGGGTCTCC	CID44041	4093	1745	2.76081114097239	0	4	11	CTHRC1_Low	11	0.30143735547614	12.1346450662037	1.44690755450013
CID44041_GTGTTAGGTTCTGGTA	CID44041	2429	1166	1.23507616303005	0	4	11	CTHRC1_Low	11	0.262937075187443	11.7037387704273	2.38553372465852
CID44041_CCTCAGTAGGGCACTA	CID44041	3983	1671	2.78684408737133	0	4	11	CTHRC1_Low	11	0.259052449022493	12.9033275460621	1.36757478558305
CID44041_CTGATAGAGCTAGTTC	CID44041	3943	1526	2.0035505959929	0	4	11	CTHRC1_Low	11	0.261640739962161	12.4754539346119	1.23886779391053
CID44041_GCTTCCATCACAGGCC	CID44041	3450	1552	2.40579710144928	0	4	11	CTHRC1_Low	11	0.236686286875482	12.8803182458301	1.41608283364061
CID44041_CGGACTGTCCTCAATT	CID44041	2683	1260	3.72717107715244	0	4	11	CTHRC1_Low	11	0.257396993903721	12.175079903545	2.10748807036164
CID44041_GTCGGGTCAGGCTGAA	CID44041	1943	1127	1.69840452907874	0	4	11	CTHRC1_Low	11	0.247315359820615	12.2742086266895	1.66934469782594
CID44041_TTTACTGAGACCTTTG	CID44041	2081	984	2.25852955309947	0	4	11	CTHRC1_Low	11	0.179367248265714	12.4738365029713	2.73506680571321
CID44041_ACACCCTGTTCCACTC	CID44041	3758	1591	2.98030867482704	0	4	11	CTHRC1_Low	11	0.293168838904071	12.3139234399219	2.45679715716127
CID44041_ACCGTAACAAGAGTCG	CID44041	3775	1552	2.83443708609272	0	4	11	CTHRC1_Low	11	0.299063660570388	11.9055572366138	2.29905096136811
CID44041_CCGTTCATCCGCATCT	CID44041	3879	1895	1.28899200824955	0	4	11	CTHRC1_Low	11	0.274240592810595	12.2016177987476	1.71544841372255
CID44041_TATTACCCACTAGTAC	CID44041	2635	1299	2.69449715370019	0	4	11	CTHRC1_Low	11	0.248440894120945	12.9684415673633	2.24307826601747
CID44041_AGCGGTCGTTATGCGT	CID44041	4815	1821	2.32606438213915	0	4	11	CTHRC1_Low	11	0.321259021792446	12.3136115884205	0.929310296409161
CID44041_TCAACGAGTCTCTTAT	CID44041	4132	1734	2.37173281703775	0	4	11	CTHRC1_Low	11	0.267426073856072	12.1861215447803	1.38178334080461
CID44041_AGAATAGTCCTTAATC	CID44041	4451	1808	2.85329139519209	0	4	11	CTHRC1_Low	11	0.281217153668278	12.8593040322681	1.67724398218873
CID44041_ATAACGCTCATGGTCA	CID44041	2411	1159	2.07382828701784	0	4	11	CTHRC1_Low	11	0.305107385607175	12.0995231484791	2.66666356169465
CID44041_TCGTAGATCTACTTAC	CID44041	2354	1218	0.892098555649957	0	4	11	CTHRC1_Low	11	0.21827482306776	12.0871883248707	2.69455829703096
CID44041_GTCTCGTTCGAGAACG	CID44041	2495	1070	2.60521042084168	0	4	11	CTHRC1_Low	11	0.248296370261369	12.2483249520679	2.47869888388398
CID44041_ACGAGCCGTCCTCTTG	CID44041	4048	1763	3.7302371541502	0	4	11	CTHRC1_Low	11	0.312403650760283	12.2648244714161	1.66623190485719
CID44041_GTTCATTCAGACGCAA	CID44041	5086	1970	2.61502162799843	0	4	11	CTHRC1_Low	11	0.296571718870437	11.5265479897877	1.57359734617952
CID44041_AGCGTCGGTTACGCGC	CID44041	2170	1099	2.94930875576037	0	4	11	CTHRC1_Low	11	0.264662602480555	12.2529941415211	2.69360867583039
CID44041_AGCTTGACAACTGGCC	CID44041	4866	1932	2.58939580764488	0	4	11	CTHRC1_Low	11	0.319717433956976	12.2540508126636	1.6982289894748
CID44041_CACCAGGCACATGACT	CID44041	4060	1683	4.58128078817734	0	4	11	CTHRC1_Low	11	0.264417349870366	11.6761957024952	2.14085391604188
CID44041_CCGGTAGTCGGAGGTA	CID44041	4245	1781	2.70906949352179	0.0471142520612485	4	11	CTHRC1_Low	11	0.284663828743606	12.4538741921802	2.39497796141389
CID44041_CGACTTCCAGTAAGCG	CID44041	2567	1302	2.10362290611609	0	4	11	CTHRC1_Low	11	0.22824696937846	12.3169694756885	2.40403405272248
CID44041_GTCACAAAGTACCGGA	CID44041	3453	1476	3.3593976252534	0	4	11	CTHRC1_Low	11	0.266191051783337	12.3054338311573	2.27325740896943
CID44041_AGCTTGAGTCCCTACT	CID44041	4986	1932	3.08864821500201	0	4	11	CTHRC1_Low	11	0.310043094387219	12.2023378228565	1.65102485262635
CID44041_GCATACAGTGTATGGG	CID44041	3952	1680	2.7580971659919	0	4	11	CTHRC1_Low	11	0.309714631070002	12.1976905679127	1.83772424303773
CID44041_GTCCTCAAGCACAGGT	CID44041	5099	1994	3.72622082761326	0	4	11	CTHRC1_Low	11	0.259258286034616	11.9708352898975	1.47973725640062
CID44041_TCGAGGCAGAATCTCC	CID44041	4185	1814	3.17801672640382	0.02389486260454	4	11	CTHRC1_Low	11	0.310143823137832	12.1178451394459	1.82741836153749
CID44041_AGTGTCAGTCAACTGT	CID44041	2454	1149	1.10024449877751	0	4	11	CTHRC1_Low	11	0.241131490435148	12.1197477197071	0.942159061067135
CID44041_CATGCCTCATTTCAGG	CID44041	4178	1765	2.77644806127334	0	4	11	CTHRC1_Low	11	0.292638918085628	12.0422902917286	1.43155208670381
CID44041_GTTCTCGAGGCTAGGT	CID44041	4529	1845	1.61183484212851	0	4	11	CTHRC1_Low	11	0.242261404246374	12.1582322930714	0.906159882180721
CID44041_TGACGGCCAGCTATTG	CID44041	4272	1694	2.52808988764045	0	4	11	CTHRC1_Low	11	0.306526347137552	12.1661258553882	2.34145728194001
CID44041_TGGCCAGGTCTTGTCC	CID44041	1066	655	1.31332082551595	0	4	11	CTHRC1_Low	11	0.202390337047159	12.3792692040821	2.59367767416719
CID44041_CTACATTTCTCCGGTT	CID44041	4093	1694	2.8096750549719	0	4	11	CTHRC1_Low	11	0.278782145609978	12.5534959649464	1.23985979401353
CID44041_GTACTTTTCGCCGTGA	CID44041	3944	1659	3.1947261663286	0	4	11	CTHRC1_Low	11	0.282425898675636	11.987839302959	1.720869098537
CID44041_ACTTACTAGTCAATAG	CID44041	3608	1657	3.7139689578714	0	4	11	CTHRC1_Low	11	0.265831931889847	12.67505892271	1.41691461645845
CID44041_GGTGCGTAGAGCTGCA	CID44041	3333	1558	3.51035103510351	0	4	11	CTHRC1_Low	11	0.306557003713825	12.6344371652027	1.31263044916871
CID44041_TGAGAGGGTTATCACG	CID44041	3513	1432	4.52604611443211	0	4	11	CTHRC1_Low	11	0.259569231308247	12.1490894174	1.9509237154651
CID44041_AATCGGTTCCAGAGGA	CID44041	2660	1280	3.57142857142857	0	4	11	CTHRC1_Low	11	0.303066533529535	11.9070554589649	2.38139358603242
CID44041_CATCGGGCATAGTAAG	CID44041	4871	1901	2.77150482447136	0	4	11	CTHRC1_Low	11	0.296781935393455	12.0560174798389	1.87621906840089
CID44041_CATGACAGTCAAAGCG	CID44041	4233	1778	2.07890385069691	0	4	11	CTHRC1_Low	11	0.279947095508374	12.3607307290455	1.60897198759797
CID44041_GTTAAGCGTTAAGACA	CID44041	3437	1479	3.28775094559209	0	4	11	CTHRC1_Low	11	0.242699355335996	11.667415223064	2.19841829382661
CID44041_CTCATTACATCCGGGT	CID44041	4938	1818	2.61239368165249	0	4	11	CTHRC1_Low	11	0.318999194169995	11.3895822381397	1.8490017994571
CID44041_AGGTCCGCACGAGAGT	CID44041	3588	1572	2.75919732441472	0	4	11	CTHRC1_Low	11	0.268166211197533	12.1954046105762	2.13449302756074
CID44041_GCTGCTTCATTCTCAT	CID44041	4825	1838	4.95336787564767	0	4	11	CTHRC1_Low	11	0.309911709060332	11.8076015328785	1.59787908636811
CID44041_TGCCAAAGTTGTACAC	CID44041	2852	1397	1.19214586255259	0	4	11	CTHRC1_Low	11	0.21933028519375	12.0516143655201	1.89801910959962
CID44041_TGTATTCCAGACGCTC	CID44041	2103	1040	2.61531145981931	0	4	11	CTHRC1_Low	11	0.210733305304464	12.87906988615	2.31656542860749
CID44041_GACGTGCTCTCTGCTG	CID44041	5588	1856	2.75590551181102	0	4	11	CTHRC1_Low	11	0.292498773736949	11.3756233071705	2.0022605999637
CID44041_GTTTCTACAGCCTGTG	CID44041	4445	1679	2.58717660292463	0	4	11	CTHRC1_Low	11	0.293830145049401	11.7371288155933	2.00625434958223
CID44041_CATGGCGAGATCTGAA	CID44041	3522	1415	2.92447473026689	0	4	11	CTHRC1_Low	11	0.337638392544321	11.3765397881885	2.12163570963624
CID44041_TTTGTCACAATGGATA	CID44041	5040	1905	2.14285714285714	0	4	11	CTHRC1_Low	11	0.306627075888165	11.502731881084	1.63431266390565
CID44041_AGCGTCGGTTTAGGAA	CID44041	4236	1659	2.99811142587347	0	4	11	CTHRC1_Low	11	0.245616109592881	12.8663078164478	1.27685907923463
CID44041_GAGCAGAGTGGCCCTA	CID44041	4299	1736	3.21004884856943	0	4	11	CTHRC1_Low	11	0.264548735197253	11.9776979302784	1.41957697712663
CID44041_TATCAGGGTAAAGGAG	CID44041	3728	1641	2.65557939914163	0	4	11	CTHRC1_Low	11	0.33872889075748	11.6417098855396	1.62689581953767
CID44041_CTTAACTTCGGATGGA	CID44041	1287	747	3.03030303030303	0	4	11	CTHRC1_Low	11	0.235210391703455	11.7822137689014	2.3466209515262
CID44041_AACTCCCCATCTCCCA	CID44041	3099	1412	2.51694094869313	0	4	11	CTHRC1_Low	11	0.277770478592951	11.3858943795582	1.91282955252412
CID44041_AAGGTTCAGGCAGGTT	CID44041	4751	1879	2.9256998526626	0	4	11	CTHRC1_Low	11	0.378639373554761	11.3893848275562	1.69579247080568
CID44041_ACGATACGTTACGTCA	CID44041	3841	1632	3.87919812548815	0	4	11	CTHRC1_Low	11	0.325108611870226	11.6328607415577	1.73451427065614
CID44041_ACTATCTTCCCTTGCA	CID44041	3737	1608	2.97029702970297	0	4	11	CTHRC1_Low	11	0.34186024104828	11.5114885186573	1.87492576681855
CID44041_ACTTTCATCTAGAGTC	CID44041	3197	1517	3.62840162652487	0	4	11	CTHRC1_Low	11	0.304069441524771	12.2183147286793	1.50224039398912
CID44041_AGGGTGACATCGGACC	CID44041	4226	1589	3.21817321344061	0.0236630383341221	4	11	CTHRC1_Low	11	0.295844720061664	11.474134049358	1.99773112379792
CID44041_ATCCACCTCACATACG	CID44041	2761	1265	2.39043824701195	0	4	11	CTHRC1_Low	11	0.260493308107351	11.9368797158619	2.32484880530122
CID44041_CAGGTGCCATCGGTTA	CID44041	3186	1420	2.57376020087885	0	4	11	CTHRC1_Low	11	0.247897834769813	12.1976905679127	2.46859923445466
CID44041_CGGAGCTGTGATGTCT	CID44041	4351	1752	1.95357389105953	0	4	11	CTHRC1_Low	11	0.286568915983463	11.8468948220631	1.48248205029252
CID44041_CTGCTGTCACGTTGGC	CID44041	4022	1607	3.43112879164595	0	4	11	CTHRC1_Low	11	0.305694240067269	12.205278000774	1.63026133620027
CID44041_GAATAAGTCTTGCCGT	CID44041	4509	1856	3.52628077178975	0	4	11	CTHRC1_Low	11	0.285859435218275	11.5726981973072	1.93045202337983
CID44041_GATGAGGTCAGTTCGA	CID44041	4200	1739	4.92857142857143	0	4	11	CTHRC1_Low	11	0.339836907014225	11.3554120873829	2.14406267248872
CID44041_TACCTTACACTGTCGG	CID44041	4423	1802	2.64526339588515	0	4	11	CTHRC1_Low	11	0.279776294583421	11.7176576470753	1.7158493145633
CID44041_TCGGGACTCGTCTGAA	CID44041	4253	1748	3.50340935810016	0	4	11	CTHRC1_Low	11	0.336088045687058	11.7509961938282	2.01915899359468
CID44041_TGAAAGAAGGAGTTTA	CID44041	2292	1136	2.39965095986038	0	4	11	CTHRC1_Low	11	0.229201702753836	12.1518388604542	2.4333170994449
CID44041_TGGCTGGCAGCTGTGC	CID44041	2580	1164	2.82945736434109	0	4	11	CTHRC1_Low	11	0.32934797841777	11.7130475854298	2.28870621763948
CID44041_TTAGGCACATGGTAGG	CID44041	4507	1865	2.41846017306412	0	4	11	CTHRC1_Low	11	0.301411078410763	11.4568410729786	1.51928058707002
CID44041_ACGATACCATGCAATC	CID44041	3153	1444	4.34506818902632	0	4	11	CTHRC1_Low	11	0.298630088991661	11.5297656869312	2.18634918772462
CID44041_CCTCAGTTCCAGGGCT	CID44041	4024	1591	2.9572564612326	0	4	11	CTHRC1_Low	11	0.317562714596034	11.6597677087208	2.28192380511048
CID44041_CGTCCATGTCATTAGC	CID44041	4231	1564	3.19073505081541	0	4	11	CTHRC1_Low	11	0.293698759722514	12.026117882671	2.59710184180024
CID44041_GTCGGGTCACATGACT	CID44041	4855	1927	3.1513903192585	0	4	11	CTHRC1_Low	11	0.292906068250298	11.7575460290333	1.73704246126893
CID44041_TACCTTACAGTTCCCT	CID44041	3863	1489	2.92518767797049	0	4	11	CTHRC1_Low	11	0.326343633942961	12.3078885888477	2.74840584837678
CID44041_ACGCCGAGTTAGAACA	CID44041	4233	1843	3.16560359083392	0	4	11	CTHRC1_Low	11	0.306272335505571	11.9678321694752	1.46896115385774
CID44041_TAGAGCTTCAGCTTAG	CID44041	3066	1391	4.10958904109589	0	4	11	CTHRC1_Low	11	0.270158888655315	12.0974279260059	2.55681029402497
CID44041_TGAGGGAAGATCCCGC	CID44041	4739	1832	2.21565731166913	0	4	11	CTHRC1_Low	11	0.280792341111345	12.1584668969532	2.09304681860688
CID44041_ATTCTACAGCTAGGCA	CID44041	4164	1822	1.96926032660903	0	4	11	CTHRC1_Low	11	0.270360346156541	11.6880470132252	1.34107736193422
CID44041_CTAAGACGTATATCCG	CID44041	4554	1805	2.83267457180501	0	4	11	CTHRC1_Low	11	0.265337047158573	12.4337678765674	1.29797575318101
CID44041_GGATTACAGAGTGACC	CID44041	4819	1774	2.96742062668603	0	4	11	CTHRC1_Low	11	0.294259337117231	12.06408651823	2.20298615538362
CID44041_TCTCATAAGCCACGTC	CID44041	4388	1866	1.61804922515953	0	4	11	CTHRC1_Low	11	0.24763506411604	12.1055780267139	1.31701401316407
CID44041_CGATCGGAGAATGTGT	CID44041	5064	1994	3.73222748815166	0	4	11	CTHRC1_Low	11	0.343922990680401	11.7077928399464	1.49875787340882
CID44041_CTTACCGCATCAGTCA	CID44041	1835	1064	0.871934604904632	0	4	11	CTHRC1_Low	11	0.237089201877934	13.1059280251881	2.26556483351472
CID44041_TGCCCATCACCGAATT	CID44041	3136	1529	1.84948979591837	0	4	11	CTHRC1_Low	11	0.235227909747039	12.6204992150684	0.870975677602322
CID44971_TACTTGTTCAAACGGG	CID44971	4183	1759	2.41453502271097	0	4	10	CTHRC1_Low	10	0.221852883469974	6.15258654111823	8.1949833973575
CID44971_AAACGGGTCCCAACGG	CID44971	5449	2036	5.19361350706552	0	4	10	CTHRC1_Low	10	0.347987176792096	6.49086102003058	6.46848908507112
CID44971_AAGCCGCAGGGTTTCT	CID44971	7550	2405	2.39735099337748	0	4	10	CTHRC1_Low	10	0.272317987527153	6.89647634977301	7.97007838331941
CID44971_AAGGTTCCAATGAAAC	CID44971	5614	2101	3.81189882436765	0	4	10	CTHRC1_Low	10	0.298976070352463	6.42410048002204	7.83430949293855
CID44971_ACACCAATCAGCTCGG	CID44971	8704	2526	2.64246323529412	0	4	10	CTHRC1_Low	10	0.305142421694345	7.04193838590582	7.44012490355256
CID44971_ACATCAGCACTATCTT	CID44971	5298	1935	3.17100792751982	0	4	10	CTHRC1_Low	10	0.275983638147292	6.65603836530646	8.42550030791047
CID44971_ACCGTAAAGACTTTCG	CID44971	2700	1444	4.96296296296296	0	4	10	CTHRC1_Low	10	0.232114077499825	5.53415878766974	7.67507353865388
CID44971_ACCTTTACAAAGCAAT	CID44971	9749	2956	3.87732075084624	0	4	10	CTHRC1_Low	10	0.286857963702614	6.79494627469977	8.12948504530671
CID44971_ACGAGGAAGTCGTTTG	CID44971	1492	856	6.90348525469169	0	4	10	CTHRC1_Low	10	0.240991346086469	5.78424223417243	7.04334298216584
CID44971_ACGATACAGAACTGTA	CID44971	3873	1627	4.05370513813581	0	4	10	CTHRC1_Low	10	0.254808702964053	5.71869429105719	7.86345616423371
CID44971_ACGCCGAAGTGGGTTG	CID44971	6069	2210	2.60339429889603	0	4	10	CTHRC1_Low	10	0.283674059281059	6.08919056409796	8.19205657088044
CID44971_ACTGAGTAGCAATATG	CID44971	5336	1997	3.07346326836582	0	4	10	CTHRC1_Low	10	0.264040711933291	6.60545261854132	7.64752474867585
CID44971_ACTGATGAGTCAAGCG	CID44971	4393	1887	4.43888003642158	0	4	10	CTHRC1_Low	10	0.260129808702964	5.6734357690235	7.85811558806184
CID44971_ACTGTCCCATCTGGTA	CID44971	12793	2966	2.11834597045259	0	4	10	CTHRC1_Low	10	0.376607280498914	6.86110504621466	6.85479203306916
CID44971_ACTTACTAGCAAATCA	CID44971	5212	2144	3.64543361473523	0	4	10	CTHRC1_Low	10	0.297719150725247	5.59506805890998	7.46179190718415
CID44971_ACTTACTTCAACCATG	CID44971	5387	1963	3.9910896602933	0	4	10	CTHRC1_Low	10	0.284777696026908	6.45572336667975	7.67879143797639
CID44971_AGAGCGAGTTACGACT	CID44971	5166	1817	3.31010452961672	0	4	10	CTHRC1_Low	10	0.270053780393806	6.59020670408209	7.84596053206208
CID44971_AGAGCTTTCGGTTAAC	CID44971	1278	781	7.74647887323944	0	4	10	CTHRC1_Low	10	0.190162742624904	5.29898413175543	7.6795796497989
CID44971_AGATCTGTCCCTAACC	CID44971	7711	2163	2.81416158734276	0	4	10	CTHRC1_Low	10	0.284865286244832	7.07352217191657	7.46773186766389
CID44971_AGCGTATAGCTTATCG	CID44971	7430	2219	3.20323014804845	0.0134589502018843	4	10	CTHRC1_Low	10	0.318245918295845	6.77946194166144	8.38809434019807
CID44971_AGTCTTTCAGCCTATA	CID44971	5277	2172	3.01307561114269	0	4	10	CTHRC1_Low	10	0.316380246654054	6.36224134916266	7.90377799116853
CID44971_AGTGAGGAGAGGGCTT	CID44971	3752	1530	9.75479744136461	0	4	10	CTHRC1_Low	10	0.322927615443907	6.66145714277228	7.10455361449006
CID44971_AGTGAGGGTCTCCCTA	CID44971	2462	1138	7.63606823720552	0	4	10	CTHRC1_Low	10	0.285824399131105	5.44045361036261	7.6581443890262
CID44971_AGTGTCAAGGATGGTC	CID44971	2860	1289	4.40559440559441	0	4	11	CTHRC1_Low	11	0.182770128232079	12.964440903606	1.13113061033967
CID44971_AGTGTCAGTAGGGACT	CID44971	10070	2970	3.5253227408143	0	4	10	CTHRC1_Low	10	0.360652722303973	5.92957886213263	8.5947784527469
CID44971_ATTACTCCACCTCGTT	CID44971	3596	1310	9.62180200222469	0	4	10	CTHRC1_Low	10	0.292761544390722	6.76730640882453	6.29387703978303
CID44971_ATTGGACAGTCAAGGC	CID44971	1789	1031	9.11123532699832	0	4	10	CTHRC1_Low	10	0.209712879265644	5.37076719755133	7.92167273604158
CID44971_CAACCTCGTAACGACG	CID44971	11258	2486	5.0008882572393	0	4	10	CTHRC1_Low	10	0.262923936654754	6.86806686872443	7.97137347304109
CID44971_CACCACTAGCGTCTAT	CID44971	9056	2670	2.35203180212014	0	4	10	CTHRC1_Low	10	0.304065062013874	7.07254942411383	7.28057375990632
CID44971_CACCACTGTTCACGGC	CID44971	2307	1223	7.28218465539662	0	4	10	CTHRC1_Low	10	0.290309018288837	5.6510763978382	7.26229897581819
CID44971_CACCAGGCAAGGTTCT	CID44971	2629	1329	6.39026245720806	0	4	10	CTHRC1_Low	10	0.273535491556303	5.83614119047125	7.17153206907991
CID44971_CAGATCAAGATATGCA	CID44971	5483	1922	4.74192960058362	0	4	10	CTHRC1_Low	10	0.28840393104898	6.58875950330695	8.03221694075349
CID44971_CAGTCCTGTTCTGAAC	CID44971	5038	2107	3.17586343787217	0	4	10	CTHRC1_Low	10	0.287387884521057	5.66438683027228	8.05626145445588
CID44971_CATCAGACATGTCGAT	CID44971	4947	1870	2.40549828178694	0	4	10	CTHRC1_Low	10	0.324088185831406	6.12786682599982	7.06478062712434
CID44971_CATGGCGTCACATAGC	CID44971	5237	2044	4.62096620202406	0	4	10	CTHRC1_Low	10	0.3171379020391	5.92356213087042	7.4877752407718
CID44971_CCGTGGAAGAGCTATA	CID44971	2963	1447	5.23118461019237	0	4	10	CTHRC1_Low	10	0.285031707658889	5.63335617536505	7.72432080351594
CID44971_CCGTTCATCTTCATGT	CID44971	3039	1368	5.49522869364923	0	4	10	CTHRC1_Low	10	0.238924216943452	5.75688370222052	7.77583829008821
CID44971_CCTACACGTCATATGC	CID44971	7517	2618	4.61620327258215	0	4	10	CTHRC1_Low	10	0.294508969238315	5.7367320870777	8.46400300108674
CID44971_CCTCTGAGTCTTGTCC	CID44971	4236	1728	6.3975448536355	0	4	10	CTHRC1_Low	10	0.310643087380001	6.4897690629383	6.67145768248323
CID44971_CCTTCGAAGACAATAC	CID44971	2525	1148	6.89108910891089	0	4	10	CTHRC1_Low	10	0.219426634433466	6.14778240674933	7.65491381727937
CID44971_CCTTCGATCTTTACGT	CID44971	5433	1991	1.98785201546107	0	4	10	CTHRC1_Low	10	0.233003118211758	6.87022074216803	8.24282303892854
CID44971_CGAATGTTCAGTTCGA	CID44971	4481	1769	4.97656773041732	0	4	10	CTHRC1_Low	10	0.314637201317357	6.29169758314093	7.04095641218904
CID44971_CGAATGTTCATGCAAC	CID44971	9131	2646	3.53740006571022	0	4	10	CTHRC1_Low	10	0.285206888094738	6.30947264188727	8.01625147902253
CID44971_CGATGTAAGGACTGGT	CID44971	5311	1994	4.16117491997741	0	4	10	CTHRC1_Low	10	0.292025786560157	6.44211920255622	7.59567109190705
CID44971_CGGACACTCGCAAGCC	CID44971	10054	2684	4.59518599562363	0	4	10	CTHRC1_Low	10	0.371964998948917	7.06788023466071	7.31182900511506
CID44971_CGGACACTCGCTTGTC	CID44971	4964	1890	3.98871877518131	0	4	10	CTHRC1_Low	10	0.33790554270899	6.73357399457892	7.5453490360904
CID44971_CGGAGCTCATGCCTTC	CID44971	7083	2302	2.4848228151913	0	4	10	CTHRC1_Low	10	0.27010633452456	5.70328958982428	8.76150456511262
CID44971_CGTAGGCAGAGTCTGG	CID44971	2576	1080	7.25931677018634	0	4	10	CTHRC1_Low	10	0.140612956345035	5.19503601545294	7.75304118239167
CID44971_CGTAGGCGTTATCCGA	CID44971	7802	2455	3.26839271981543	0	4	10	CTHRC1_Low	10	0.296247635064116	7.01942833417853	7.2543071850467
CID44971_CGTCACTCAAAGTGCG	CID44971	6521	2320	5.50529059960129	0	4	10	CTHRC1_Low	10	0.345381367808843	6.58646734708747	7.58205834471467
CID44971_CGTCTACCAAGAAAGG	CID44971	6610	2356	2.9500756429652	0	4	10	CTHRC1_Low	10	0.310349660149954	5.90506943220099	8.09791318022493
CID44971_CGTGTCTAGGATTCGG	CID44971	3341	1610	3.20263394193355	0	4	10	CTHRC1_Low	10	0.331104162287156	6.60708149427374	7.0113348110843
CID44971_CTAACTTCAGCCTTTC	CID44971	3491	1406	6.44514465769121	0	4	10	CTHRC1_Low	10	0.316542288557214	6.44539984220465	7.42930451475862
CID44971_CTAGTGAGTGTGCCTG	CID44971	4552	1822	3.29525483304042	0	4	10	CTHRC1_Low	10	0.271634783827342	6.079159817638	7.33934012495759
CID44971_CTCGAAACAGCTTCGG	CID44971	2970	1418	5.52188552188552	0.0336700336700337	4	10	CTHRC1_Low	10	0.254383890407119	5.47788055890998	7.67742196165803
CID44971_CTCGTACAGGGTATCG	CID44971	13153	3201	3.4212727134494	0	4	10	CTHRC1_Low	10	0.324022493167963	6.86831339353522	6.84898844801667
CID44971_CTGATCCAGTCTCCTC	CID44971	11491	3297	6.17004612305282	0	4	10	CTHRC1_Low	10	0.302343914231659	6.74189909452399	7.59203234755281
CID44971_CTGATCCTCGCCAGCA	CID44971	5320	1925	5.6390977443609	0	4	10	CTHRC1_Low	10	0.331813643052344	5.49393375867804	7.70329228483918
CID44971_CTGGTCTCATGAAGTA	CID44971	5403	1956	2.94280955024986	0	4	10	CTHRC1_Low	10	0.28748861327167	6.72041615003546	8.03164521300081
CID44971_CTGTTTAAGCCGATTT	CID44971	2802	1379	4.17558886509636	0	4	10	CTHRC1_Low	10	0.304665055006657	5.9242959832569	7.15066758238557
CID44971_CTTAGGAAGAGCTGGT	CID44971	5512	1840	2.35849056603774	0	4	10	CTHRC1_Low	10	0.306578901268306	6.7697983598133	8.44136134230378
CID44971_GAAACTCAGTGGGATC	CID44971	4950	1961	4.4040404040404	0	4	10	CTHRC1_Low	10	0.309219746338729	5.41038998121222	8.07208577238801
CID44971_GAAACTCGTGATAAGT	CID44971	2329	1149	7.77157578359811	0	4	10	CTHRC1_Low	10	0.269913636045126	5.68426664823493	7.39022198759797
CID44971_GAACCTAGTATATGGA	CID44971	2834	1421	5.78687367678193	0	4	10	CTHRC1_Low	10	0.288478382734216	5.64185341352423	8.10175648772004
CID44971_GAAGCAGGTATGGTTC	CID44971	3399	1620	4.53074433656958	0	4	10	CTHRC1_Low	10	0.251716768271319	5.6929784631153	8.06756344877961
CID44971_GACCTGGTCCTATTCA	CID44971	3240	1364	5.12345679012346	0	4	10	CTHRC1_Low	10	0.290869595683554	6.28670319074591	7.60599986159089
CID44971_GACGGCTTCGAATCCA	CID44971	7404	2504	3.26850351161534	0	4	10	CTHRC1_Low	10	0.354801695746619	6.93698700422248	7.51491585814241
CID44971_GAGGTGACATCAGTAC	CID44971	7572	2481	2.89223454833597	0	4	10	CTHRC1_Low	10	0.309937986125709	6.56500490659674	8.01272288405183
CID44971_GAGGTGAGTGATGTCT	CID44971	2805	1361	4.70588235294118	0	4	10	CTHRC1_Low	10	0.267356001681732	5.55528362745246	7.76306859099153
CID44971_GATGAAAGTCAGAAGC	CID44971	4843	1826	5.47181499070824	0	4	10	CTHRC1_Low	10	0.315872223390092	5.94027431959113	8.09741393172029
CID44971_GCACTCTCATAACCTG	CID44971	2267	1137	5.33745037494486	0	4	10	CTHRC1_Low	10	0.222185726298087	5.56942375654181	7.54664174162629
CID44971_GCAGCCAGTGTGGCTC	CID44971	7755	2444	2.50161186331399	0	4	10	CTHRC1_Low	10	0.314251804358489	6.26769264692267	6.9851912602115
CID44971_GCATGCGCAGTATAAG	CID44971	2939	1588	5.27390268798911	0	4	10	CTHRC1_Low	10	0.243737299418401	5.60730703824957	8.13909617506746
CID44971_GCATGTAGTCGCATCG	CID44971	2472	1250	5.98705501618123	0	4	10	CTHRC1_Low	10	0.28807984724266	5.96942242139777	7.20630875670198
CID44971_GCCAAATTCGAGGTAG	CID44971	5407	2029	4.60514148326244	0	4	10	CTHRC1_Low	10	0.225119998598557	5.77017982953986	8.58615532957795
CID44971_GCGCGATAGCTGCGAA	CID44971	6233	2194	4.95748435745227	0	4	10	CTHRC1_Low	10	0.286910517833368	6.48066099637946	7.76778546416047
CID44971_GCGGGTTGTGTCAATC	CID44971	3715	1620	6.27187079407806	0	4	10	CTHRC1_Low	10	0.311024104827973	5.78199633115729	7.330612574451
CID44971_GCGGGTTGTTTGTTTC	CID44971	14165	3225	1.48252735615955	0	4	10	CTHRC1_Low	10	0.292345490855581	6.59160049909552	8.01203909956697
CID44971_GCTCCTAAGAGACGAA	CID44971	5144	2006	1.76905132192846	0	4	10	CTHRC1_Low	10	0.330526066848854	6.60893448347052	6.65521517836335
CID44971_GCTGCAGAGGTGACCA	CID44971	6656	2405	3.66586538461538	0	4	10	CTHRC1_Low	10	0.296282671151286	6.12039669507941	7.57808486067537
CID44971_GGAACTTCACGCTTTC	CID44971	5099	1967	3.56932731908217	0	4	10	CTHRC1_Low	10	0.316108716978488	6.78490169996222	7.47441998564485
CID44971_GGACAAGTCTGCGGCA	CID44971	6294	2274	5.97394343819511	0	4	10	CTHRC1_Low	10	0.296703104197323	6.45637901777228	7.49828282438996
CID44971_GGCGACTTCTTTAGGG	CID44971	3875	1758	3.61290322580645	0	4	10	CTHRC1_Low	10	0.273833298297246	5.48819359296759	7.87682953917268
CID44971_GGGAGATGTATTAGCC	CID44971	9674	2653	2.98738887740335	0	4	10	CTHRC1_Low	10	0.271945729100974	7.09284027570685	7.38050786101106
CID44971_GGGTCTGAGACTACAA	CID44971	3287	1525	4.04624277456647	0	4	10	CTHRC1_Low	10	0.262126865671642	6.4040437554737	6.98764363371614
CID44971_GTCACGGAGCCAACAG	CID44971	4953	2137	5.06763577629719	0	4	10	CTHRC1_Low	10	0.313599257234952	5.61104401105841	7.79066268049958
CID44971_GTCACGGAGTATGACA	CID44971	7129	2344	3.89956515640342	0	4	10	CTHRC1_Low	10	0.335724546282671	6.03181560987433	7.93425265394929
CID44971_GTGTGCGCAAGGTTTC	CID44971	10148	2797	3.89239258967284	0	4	10	CTHRC1_Low	10	0.310003678789153	6.75904901975592	7.78781357847932
CID44971_GTTAAGCTCCACGCAG	CID44971	4931	1883	5.35388359359156	0	4	10	CTHRC1_Low	10	0.316879510896223	6.90732964033087	7.87932911955598
CID44971_GTTAAGCTCCATGAAC	CID44971	2285	1183	4.02625820568928	0	4	10	CTHRC1_Low	10	0.287624378109453	5.65506514066657	7.25781766020539
CID44971_GTTCGGGGTTCCATGA	CID44971	7982	2380	3.40766725131546	0	4	10	CTHRC1_Low	10	0.346638287436059	6.95716198438605	7.50934353911164
CID44971_TAAACCGTCACCACCT	CID44971	3008	1555	7.04787234042553	0	4	10	CTHRC1_Low	10	0.247459883680191	5.65197952741583	7.57615271651033
CID44971_TAAGTGCTCGCCTGAG	CID44971	3506	1583	5.04848830576155	0	4	10	CTHRC1_Low	10	0.25282916403896	5.50245007032355	7.86369172178987
CID44971_TAGACCATCGGCATCG	CID44971	3004	1497	5.05992010652463	0	4	10	CTHRC1_Low	10	0.271726753556163	5.59822758192023	7.74945489012483
CID44971_TAGAGCTGTGGCGAAT	CID44971	4793	1757	3.44252034216566	0	4	10	CTHRC1_Low	10	0.289402459533319	6.03320988172492	7.94944420897248
CID44971_TCAATCTTCGGAGCAA	CID44971	2464	1296	6.20941558441559	0	4	10	CTHRC1_Low	10	0.231036717819354	5.57138594144782	7.56675568663362
CID44971_TCACAAGGTAGGACAC	CID44971	9225	2774	5.33333333333333	0	4	10	CTHRC1_Low	10	0.29710163968888	6.33164700025519	7.97175685011628
CID44971_TCACAAGGTTCATGGT	CID44971	9297	2805	2.57072173819512	0	4	10	CTHRC1_Low	10	0.325581599047018	7.00363071912726	7.51291743361238
CID44971_TCAGCAACACATGTGT	CID44971	6075	2132	3.37448559670782	0	4	10	CTHRC1_Low	10	0.31552624202929	6.80005033964118	7.50865450941804
CID44971_TCAGGTACACCCAGTG	CID44971	2231	1137	6.27521290900941	0	4	10	CTHRC1_Low	10	0.181272335505571	6.38260515684088	7.64593878828767
CID44971_TCAGGTAGTCCTCCAT	CID44971	6704	1951	3.23687350835322	0	4	10	CTHRC1_Low	10	0.285421484128653	6.87793930524787	7.99289885603669
CID44971_TCGTACCAGTGGTCCC	CID44971	4668	1891	3.92030848329049	0	4	10	CTHRC1_Low	10	0.295314799243221	5.53477247709235	7.88478222929719
CID44971_TCTCTAACACCGTTGG	CID44971	2107	981	8.68533459895586	0	4	10	CTHRC1_Low	10	0.314799243220517	6.38406332487067	6.87894908034089
CID44971_TGAGAGGGTGAAGGCT	CID44971	3119	1407	3.302340493748	0	4	10	CTHRC1_Low	10	0.232569546633032	6.20803507322272	7.77750388228181
CID44971_TGCGCAGAGGACTGGT	CID44971	5410	1967	4.56561922365989	0	4	10	CTHRC1_Low	10	0.345324434167192	5.98773773664435	7.45926800810579
CID44971_TGGGCGTGTCGGCACT	CID44971	775	533	5.80645161290323	0	4	10	CTHRC1_Low	10	0.220363849765258	5.21605261320075	7.63256445967439
CID44971_TTAGTTCTCCGTTGCT	CID44971	2542	1284	6.13690007867821	0	4	10	CTHRC1_Low	10	0.27053552659239	5.55808886045416	8.00468197905305
CID44971_TTCTCCTGTGATAAAC	CID44971	4978	1858	4.33909200482121	0	4	10	CTHRC1_Low	10	0.348854319949548	6.73325260633429	7.28930750929597
CID44971_TTGACTTGTAAGTGTA	CID44971	5121	1889	8.3186877562976	0	4	10	CTHRC1_Low	10	0.256324013734146	6.04866274351081	8.47653380476716
CID44971_TTGCCGTCATTTCACT	CID44971	7026	2266	1.59407913464276	0	4	10	CTHRC1_Low	10	0.305865040992222	6.97284563535651	7.70082608305696
CID44971_CTCACACCACCACGTG	CID44971	2930	1382	6.38225255972696	0	4	10	CTHRC1_Low	10	0.334436970079182	5.63023098463019	7.36806336485627
CID44971_AAAGCAAGTAAATGTG	CID44971	4624	2008	3.93598615916955	0	4	10	CTHRC1_Low	10	0.261802781865321	5.73481853956183	9.07320157133821
CID44971_AAAGTAGAGAGTAATC	CID44971	6331	2331	5.30721844890223	0	4	10	CTHRC1_Low	10	0.300298682643122	6.60060747617682	7.78762379729036
CID44971_AAATGCCCAAAGCGGT	CID44971	7836	2667	3.98162327718224	0	4	10	CTHRC1_Low	10	0.319310139443627	5.74727734083136	8.7388853176761
CID44971_AAATGCCGTTGGGACA	CID44971	7527	2479	3.02909525707453	0	4	10	CTHRC1_Low	10	0.307730712634013	6.88754662031134	8.02561179243806
CID44971_AAATGCCTCACGCGGT	CID44971	5319	2015	2.8952810678699	0	4	10	CTHRC1_Low	10	0.292200966996006	5.63207634443244	8.69203225218538
CID44971_AAGACCTCAGACGTAG	CID44971	6536	2282	3.70257037943696	0	4	10	CTHRC1_Low	10	0.242756288977647	6.1619497155567	8.86547032438997
CID44971_ACAGCCGTCGGAGGTA	CID44971	6890	2497	2.87373004354136	0	4	10	CTHRC1_Low	10	0.306246058440193	5.65159710401496	8.05320206724885
CID44971_ACCGTAAGTCTGGTCG	CID44971	4692	1640	4.0920716112532	0	4	10	CTHRC1_Low	10	0.234916964473408	5.70130070203742	8.83762971007112
CID44971_ACGGAGACAGTTAACC	CID44971	5339	2197	2.97808578385465	0	4	10	CTHRC1_Low	10	0.274336942050312	5.80043085569342	8.95945778929475
CID44971_ACGGGTCCATTATCTC	CID44971	7330	2040	4.02455661664393	0	4	10	CTHRC1_Low	10	0.297022808492748	6.8290024613758	8.13150206648591
CID44971_AGAGCTTGTAAGGATT	CID44971	7460	2543	2.53351206434316	0	4	10	CTHRC1_Low	10	0.316818197743676	5.84301289075812	9.15643063627961
CID44971_AGAGTGGTCGTGGGAA	CID44971	2671	1371	3.48184200673905	0	4	10	CTHRC1_Low	10	0.253302151215752	5.37215956205329	8.29776278578523
CID44971_AGATTGCAGATCCGAG	CID44971	6807	2320	3.05567797855149	0	4	10	CTHRC1_Low	10	0.27092968257305	5.96961744779547	9.17897931181672
CID44971_AGCAGCCAGGAGTTTA	CID44971	7089	2306	4.47171674425166	0	4	10	CTHRC1_Low	10	0.294224301030061	5.79730041974982	9.03208771788362
CID44971_AGCTCCTCATAGGATA	CID44971	3585	1500	3.04044630404463	0	4	10	CTHRC1_Low	10	0.26539836031112	5.69148596281012	9.09499970518831
CID44971_AGCTCCTTCCGCAAGC	CID44971	10391	3125	3.09883553074776	0	4	10	CTHRC1_Low	10	0.320321806460655	6.13807829374274	8.02812281691316
CID44971_AGGGATGTCGGAAACG	CID44971	4600	1825	4.06521739130435	0	4	10	CTHRC1_Low	10	0.267583736248336	5.70694216245612	8.70809594237092
CID44971_AGGTCATCAGGACCCT	CID44971	5016	1867	2.59170653907496	0	4	10	CTHRC1_Low	10	0.319726192978768	5.7288876389881	8.7850393398929
CID44971_AGGTCATGTCGGATCC	CID44971	7369	2426	2.4698059438187	0	4	10	CTHRC1_Low	10	0.316467836871978	5.74248131269415	8.82132760130647
CID44971_AGTGAGGCAGCCTATA	CID44971	5244	2008	2.89855072463768	0	4	10	CTHRC1_Low	10	0.313428456309999	6.64837702268561	8.44880047880891
CID44971_AGTGTCAGTATGAATG	CID44971	5019	1810	2.7495517035266	0	4	10	CTHRC1_Low	10	0.280761684535071	5.7069583749195	9.07446900450471
CID44971_ATTATCCCAGGGTTAG	CID44971	5310	1833	7.74011299435028	0	4	10	CTHRC1_Low	10	0.229771039170345	6.18210037702521	8.67017403685334
CID44971_ATTGGACAGCACCGCT	CID44971	3957	1706	6.87389436441749	0	4	10	CTHRC1_Low	10	0.248073015205662	6.01458700651129	8.05819073759797
CID44971_CAACCAAGTCCTCCAT	CID44971	4815	1793	2.92834890965732	0	4	10	CTHRC1_Low	10	0.218125919697288	5.76221998685797	9.03990212523225
CID44971_CAAGATCCACATGGGA	CID44971	10107	3090	3.30464034827347	0	4	10	CTHRC1_Low	10	0.307332177142457	6.23725327009162	8.79756012999299
CID44971_CACAAACGTTAGAACA	CID44971	6853	2353	2.77250839048592	0	4	10	CTHRC1_Low	10	0.271376392684465	6.02600153440436	8.77924386107209
CID44971_CACATTTGTGACTCAT	CID44971	6512	2270	3.31695331695332	0	4	10	CTHRC1_Low	10	0.254138637796931	5.74604757780036	8.661667261951
CID44971_CACCAGGGTTTAAGCC	CID44971	7084	2218	3.3596837944664	0	4	10	CTHRC1_Low	10	0.279929577464789	5.63823231214484	9.01254693114045
CID44971_CAGCAGCCATGTCCTC	CID44971	5172	1958	6.20649651972158	0	4	10	CTHRC1_Low	10	0.281558755518184	6.74945505613288	7.38299313627961
CID44971_CAGTCCTCACATCTTT	CID44971	2778	1299	7.34341252699784	0	4	10	CTHRC1_Low	10	0.251909466750753	5.49167402738532	7.93631545149568
CID44971_CATATTCGTAGCTAAA	CID44971	7410	2360	5.22267206477733	0	4	10	CTHRC1_Low	10	0.304454838483638	6.66348560804328	8.12231579863313
CID44971_CATCAGAGTAATCACC	CID44971	4058	1717	4.82996550024643	0.0246426811237063	4	10	CTHRC1_Low	10	0.221826606404597	5.73826893323859	9.1171926602054
CID44971_CATCGGGTCCTAAGTG	CID44971	7955	2388	3.40666247642992	0	4	10	CTHRC1_Low	10	0.286244832177142	6.57501228803595	8.13940421187166
CID44971_CATGCCTTCGCGATCG	CID44971	8328	2749	2.44956772334294	0	4	10	CTHRC1_Low	10	0.366810314624063	6.98406799787482	7.60456315123323
CID44971_CATGCCTTCGGTTAAC	CID44971	7275	2518	2.5979381443299	0	4	10	CTHRC1_Low	10	0.274161761614463	6.83276279920539	8.40210524641755
CID44971_CCAATCCTCTCCAACC	CID44971	5907	2059	2.81022515659387	0	4	10	CTHRC1_Low	10	0.22429227103917	6.05108984464606	9.18176690184358
CID44971_CCCTCCTTCGCGCCAA	CID44971	8607	2846	3.02079702567677	0	4	10	CTHRC1_Low	10	0.309281059491276	6.16824110502204	8.10422936522249
CID44971_CCTAAAGGTAAGTTCC	CID44971	9075	2895	2.44628099173554	0	4	10	CTHRC1_Low	10	0.319148097540467	6.15814836973151	8.10642424666169
CID44971_CCTATTAAGTTATCGC	CID44971	2508	976	5.50239234449761	0	4	10	CTHRC1_Low	10	0.190907259477262	6.14470489973029	7.58187810026887
CID44971_CCTTACGGTGTTGAGG	CID44971	10529	3056	2.43137999810048	0	4	10	CTHRC1_Low	10	0.335518709270549	6.81205852979621	6.40663567625764
CID44971_CGACCTTTCCCAGGTG	CID44971	3839	1692	3.1779109143006	0	4	10	CTHRC1_Low	10	0.236257094807652	6.21031626218756	8.75573865019563
CID44971_CGACTTCGTTTAGGAA	CID44971	7700	2787	3.92207792207792	0	4	10	CTHRC1_Low	10	0.304783301800855	6.61719473356207	8.360388670795
CID44971_CGCTATCTCACAGTAC	CID44971	7458	2623	3.64709037275409	0	4	10	CTHRC1_Low	10	0.291018499054026	5.89243610853156	8.62880364500764
CID44971_CGGAGCTGTCCCGACA	CID44971	4234	1237	5.31412376003779	0	4	10	CTHRC1_Low	10	0.200095473337538	5.83857210630377	7.49525109373811
CID44971_CGTCACTTCGGACAAG	CID44971	6785	2452	3.83198231392778	0	4	10	CTHRC1_Low	10	0.257326921729381	6.35421808713873	8.98550454222444
CID44971_CGTGAGCAGTGTGAAT	CID44971	9601	2829	2.88511613373607	0	4	10	CTHRC1_Low	10	0.255605773947166	6.803271851482	8.74913636290315
CID44971_CGTGTAATCGGCTACG	CID44971	2425	1329	3.58762886597938	0	4	10	CTHRC1_Low	10	0.290497337257375	5.35834368223151	8.15935603224519
CID44971_CGTGTCTAGTCAAGGC	CID44971	7550	2435	2.58278145695364	0	4	10	CTHRC1_Low	10	0.379734251278817	6.90198858732184	7.526986037128
CID44971_CGTTCTGGTACGCACC	CID44971	3012	1236	4.64807436918991	0	4	10	CTHRC1_Low	10	0.153147116530026	5.74163969510993	8.89580575072053
CID44971_CGTTGGGTCGTCTGCT	CID44971	2231	1108	4.79605558045719	0	4	10	CTHRC1_Low	10	0.237338833999019	5.51933344358405	8.39408627592805
CID44971_CTAATGGTCTTGAGGT	CID44971	6458	2278	3.65438216165996	0	4	10	CTHRC1_Low	10	0.24838833999019	6.73853929990729	8.80828038298372
CID44971_CTACCCAGTAGCTAAA	CID44971	6571	2216	4.48942322325369	0	4	10	CTHRC1_Low	10	0.318215261719571	6.43203171247443	8.37578764998201
CID44971_CTCTAATCAAACAACA	CID44971	5356	2168	4.53696788648245	0	4	10	CTHRC1_Low	10	0.27889601289328	6.28588255399664	8.2901434048343
CID44971_CTGCGGAGTCAATGTC	CID44971	9082	2888	2.88482713058798	0	4	10	CTHRC1_Low	10	0.305278186532128	6.03007610792121	8.83232251250032
CID44971_CTTAACTAGCGAAGGG	CID44971	5598	1964	3.48338692390139	0	4	10	CTHRC1_Low	10	0.249395627496321	5.59265764707526	9.14206830107454
CID44971_CTTGGCTAGTGACTCT	CID44971	6486	2206	5.01079247610237	0	4	10	CTHRC1_Low	10	0.213750788311961	5.61608608716925	8.8836435421634
CID44971_GAACATCTCAGTTGAC	CID44971	6566	2315	3.89887298202863	0	4	10	CTHRC1_Low	10	0.273255202858945	5.83113964551886	9.07412949644807
CID44971_GAAGCAGGTAAATGAC	CID44971	4195	1800	6.46007151370679	0	4	10	CTHRC1_Low	10	0.261561908766029	5.66574724668463	8.89573327147249
CID44971_GACACGCTCATATCGG	CID44971	6580	2243	2.68996960486322	0	4	10	CTHRC1_Low	10	0.290917770303413	6.58483751768073	8.96030465208772
CID44971_GACGTGCAGTGGTAGC	CID44971	5201	1815	3.98000384541434	0	4	10	CTHRC1_Low	10	0.273627461285124	6.25469168180426	8.2812174900699
CID44971_GACGTGCCAATGGAGC	CID44971	6266	2284	3.2237472071497	0	4	10	CTHRC1_Low	10	0.254392649428912	5.80558880323371	8.9266990765262
CID44971_GACTGCGAGGCCATAG	CID44971	6493	2181	2.69521022639766	0	4	10	CTHRC1_Low	10	0.328353829444328	5.57030304426154	8.97625008665803
CID44971_GATCAGTAGGGTCGAT	CID44971	6455	2458	4.84895429899303	0	4	10	CTHRC1_Low	10	0.252426249036508	5.79294451230963	9.08895531737092
CID44971_GATCGCGGTTGGTTTG	CID44971	4743	1977	4.15348935273034	0	4	10	CTHRC1_Low	10	0.253468572629809	5.86593111509284	8.83726731383088
CID44971_GATCTAGCATCACAAC	CID44971	6056	2117	3.99603698811096	0	4	10	CTHRC1_Low	10	0.304270899025997	6.47566231245001	8.47227278792146
CID44971_GATGCTAGTGTCCTCT	CID44971	6032	2025	3.13328912466843	0	4	10	CTHRC1_Low	10	0.260340025225983	6.37276609891852	9.08320561491731
CID44971_GCAAACTTCGTGACAT	CID44971	8526	2453	3.41308937368051	0	4	10	CTHRC1_Low	10	0.224708324574312	6.8436714028736	8.54258957945588
CID44971_GCATACAAGTACTTGC	CID44971	9465	3072	3.10618066561014	0	4	10	CTHRC1_Low	10	0.326899831826782	6.24754484647711	8.89638844572786
CID44971_GCATACAGTATAATGG	CID44971	4371	1980	4.55273392816289	0	4	10	CTHRC1_Low	10	0.340095298157102	6.46746214384039	7.59314957701448
CID44971_GCATGATCACACTGCG	CID44971	9581	2901	2.27533660369481	0	4	10	CTHRC1_Low	10	0.320028379230608	6.85189016813239	8.28439560972932
CID44971_GCCAAATTCAGAGGTG	CID44971	7747	2747	3.23996385697689	0	4	10	CTHRC1_Low	10	0.250884661201037	5.71239527219733	9.11980954252961
CID44971_GCTCCTACAGATGGGT	CID44971	6019	2135	2.39242399069613	0	4	10	CTHRC1_Low	10	0.267259652442015	5.9873686646839	8.75573006712678
CID44971_GCTGCGAGTTACAGAA	CID44971	5679	1861	5.54675118858954	0	4	10	CTHRC1_Low	10	0.297114778221568	6.51954706663092	8.58045807921174
CID44971_GGATTACAGTGCTGCC	CID44971	4868	2009	6.63516844700082	0	4	10	CTHRC1_Low	10	0.349874745988368	6.52994163984259	8.44702616774324
CID44971_GGGAGATAGATGTAAC	CID44971	4998	1965	3.94157663065226	0	4	10	CTHRC1_Low	10	0.262621750402915	6.53137072080573	8.17020503126863
CID44971_GGGAGATAGCTAGCCC	CID44971	7288	2155	5.22777167947311	0	4	10	CTHRC1_Low	10	0.296308948216663	6.86550386899909	8.59363690459016
CID44971_GGGCACTCACGTTGGC	CID44971	5473	1915	5.95651379499361	0	4	10	CTHRC1_Low	10	0.296816971480625	6.19106205457648	8.76104107939485
CID44971_GGGTCTGTCATGCATG	CID44971	3206	1588	2.77604491578291	0	4	10	CTHRC1_Low	10	0.258518148693154	5.38830383771857	7.98509112440828
CID44971_GGGTTGCAGCTTTGGT	CID44971	8636	2672	3.52014821676702	0	4	10	CTHRC1_Low	10	0.285434622661341	6.06888016218146	8.9907278164554
CID44971_GGTATTGCATTTCACT	CID44971	4293	1636	2.93501048218029	0	4	10	CTHRC1_Low	10	0.305900077079392	5.57689245695075	8.01161709868196
CID44971_GGTATTGGTCGCGTGT	CID44971	8435	2510	5.35862477771191	0	4	10	CTHRC1_Low	10	0.308970114217644	6.60307034009894	8.42109623991731
CID44971_GTAACTGCAGTCCTTC	CID44971	2193	1112	3.14637482900137	0	4	10	CTHRC1_Low	10	0.266742870156261	6.10329254621466	8.72150937163118
CID44971_GTACGTACATGCCACG	CID44971	7403	2713	4.06591922193705	0	4	10	CTHRC1_Low	10	0.315456169854951	5.78742989057501	9.04108468138459
CID44971_GTATTCTAGAGGTTGC	CID44971	5132	1984	3.74123148869836	0	4	10	CTHRC1_Low	10	0.265770618737299	5.74570234769782	8.82558861815217
CID44971_GTCGGGTGTTGACGTT	CID44971	6816	2313	1.58450704225352	0	4	10	CTHRC1_Low	10	0.273342793076869	5.78100927823981	8.98502293669465
CID44971_GTCGGGTTCTCCAACC	CID44971	6216	1994	2.96010296010296	0	4	10	CTHRC1_Low	10	0.251432100063065	6.56647213453253	8.52653637968782
CID44971_GTCGTAAGTCCTCTTG	CID44971	7542	2498	3.07610713338637	0	4	10	CTHRC1_Low	10	0.259039310489804	6.36213930601081	9.06129208647493
CID44971_GTGGGTCAGCTGAAAT	CID44971	2383	1102	6.96600923206043	0	4	10	CTHRC1_Low	10	0.234408941209446	5.63997562879523	8.49070778929475
CID44971_GTGGGTCTCACAACGT	CID44971	7170	2763	2.30125523012552	0	4	10	CTHRC1_Low	10	0.198842933221218	6.43899067396124	8.80732956969026
CID44971_GTGTTAGCATTAACCG	CID44971	4499	1796	3.44521004667704	0	4	10	CTHRC1_Low	10	0.263440718940509	5.51812799924811	8.97772637449983
CID44971_GTTACAGGTGAGTATA	CID44971	4367	1625	3.98442866956721	0	4	10	CTHRC1_Low	10	0.229709726017798	6.64370401853522	9.0204204662967
CID44971_GTTCTCGTCGAGCCCA	CID44971	5383	1853	3.38101430429129	0	4	10	CTHRC1_Low	10	0.234969518604162	6.50987442487677	9.07227746092561
CID44971_GTTCTCGTCGTCTGAA	CID44971	4463	1879	2.6887743670177	0	4	10	CTHRC1_Low	10	0.24493290589307	6.58910139554938	8.54553834044221
CID44971_TACCTATCAGTTCATG	CID44971	9112	2623	4.08252853380158	0	4	10	CTHRC1_Low	10	0.317479503889006	6.84973629468878	8.36451665007356
CID44971_TACGGATTCCAGTAGT	CID44971	2437	1122	3.89823553549446	0	4	10	CTHRC1_Low	10	0.181784738280429	5.51183279508551	8.82584706389192
CID44971_TACTCATAGTGTACCT	CID44971	3919	1439	3.8275070170962	0	4	10	CTHRC1_Low	10	0.214679244621961	5.29134281629523	8.05713692747834
CID44971_TACTTACGTAAGAGGA	CID44971	7770	2595	5.44401544401544	0	4	10	CTHRC1_Low	10	0.358686321911569	6.46670921796759	8.41292849623445
CID44971_TAGTGGTCAATAACGA	CID44971	6855	2363	9.73012399708242	0	4	10	CTHRC1_Low	10	0.274157382103567	5.62392481321295	8.85604134642366
CID44971_TCAATCTGTTCGGGCT	CID44971	6645	2200	2.49811888638074	0	4	10	CTHRC1_Low	10	0.33310559876673	6.25867470258673	7.88557377897981
CID44971_TCAGCTCGTCCTCCAT	CID44971	3876	1573	4.90196078431373	0	4	10	CTHRC1_Low	10	0.250967871908065	6.11294373029669	8.80056325041536
CID44971_TCGTACCAGACAGACC	CID44971	7216	2295	2.92405764966741	0	4	10	CTHRC1_Low	10	0.269357438161306	6.30945929044684	8.54016724669221
CID44971_TCGTACCGTTCGGGCT	CID44971	6172	2212	2.78677900194426	0	4	10	CTHRC1_Low	10	0.286547018428982	6.33655794614752	9.19680825316194
CID44971_TCTCTAAGTTATCGGT	CID44971	4474	1929	3.7997317836388	0	4	10	CTHRC1_Low	10	0.249798542498774	5.66096027845343	8.63184395872834
CID44971_TGACTAGGTGCGATAG	CID44971	6302	2181	4.01459854014599	0	4	10	CTHRC1_Low	10	0.278322296965875	6.32550486082038	7.842246924274
CID44971_TGACTTTAGTTAGCGG	CID44971	3583	1753	2.65140943343567	0	4	10	CTHRC1_Low	10	0.288675460724546	5.6471758698841	8.79088917814973
CID44971_TGAGAGGCAGCGTTCG	CID44971	5548	2147	3.64095169430425	0	4	10	CTHRC1_Low	10	0.172162952841427	5.75530346387824	8.9802240475345
CID44971_TGAGGGAGTGCAGTAG	CID44971	6720	2260	3.76488095238095	0	4	10	CTHRC1_Low	10	0.235446885291851	5.66523178571662	8.8643621548343
CID44971_TGCCAAACAGGCTCAC	CID44971	7934	2478	3.45349130325183	0	4	10	CTHRC1_Low	10	0.29647536963072	6.49957617277106	8.63991204344514
CID44971_TGCTACCGTTCGCTAA	CID44971	5324	1903	3.9068369646882	0	4	10	CTHRC1_Low	10	0.210728925793567	5.88084991926154	8.92312470518831
CID44971_TGCTGCTGTCCTAGCG	CID44971	9983	2777	3.78643694280276	0	4	10	CTHRC1_Low	10	0.249036507602831	6.21489246839484	7.95842972838166
CID44971_TGGCCAGCAGTCCTTC	CID44971	4725	1582	2.4973544973545	0	4	10	CTHRC1_Low	10	0.166053535141195	5.5851469849964	8.83313885771516
CID44971_TGTTCCGAGTGGTAAT	CID44971	6709	2281	3.30898792666567	0	4	10	CTHRC1_Low	10	0.215515731203139	5.89880760663947	8.94802990996125
CID44971_TTAGGACTCAGTCAGT	CID44971	5069	1970	5.24758334977313	0	4	10	CTHRC1_Low	10	0.262153142737019	5.89678343290289	8.68767586790803
CID44971_TTAGGCAAGCTAGGCA	CID44971	6308	2144	3.83639822447685	0	4	10	CTHRC1_Low	10	0.221520040641861	6.47972019666632	8.58688107573274
CID44971_TTCTACACAGCTGTGC	CID44971	9453	2721	3.56500581825875	0	4	10	CTHRC1_Low	10	0.255745918295845	6.64539440626105	8.18830624663118
CID44971_TTCTCAAGTTGGGACA	CID44971	4305	1912	4.92450638792102	0	4	10	CTHRC1_Low	10	0.299597960899727	6.03568991178473	7.94153395735505
CID44971_TTGGCAAAGCAATCTC	CID44971	4976	1960	3.2556270096463	0	4	10	CTHRC1_Low	10	0.249618982552029	6.48692234510382	8.79683343016389
CID44971_TTGGCAATCTTCGGTC	CID44971	4171	1659	2.22968113162311	0	4	10	CTHRC1_Low	10	0.170800924952701	6.44170101636847	8.36449185454133
CID44971_TTTCCTCGTGTTGGGA	CID44971	3506	1541	5.70450656018254	0	4	10	CTHRC1_Low	10	0.197332001962021	5.72190483564337	8.56976929747346
CID44971_AATCGGTAGCGTGAAC	CID44971	1837	1040	6.85900925421884	0	4	11	CTHRC1_Low	11	0.217368264312242	12.2743221139332	1.69073287092927
CID44971_ACACTGATCTCGCATC	CID44971	6035	2095	3.26429163214582	0	4	10	CTHRC1_Low	10	0.352401723775489	7.16560514921149	7.64728156172517
CID44971_ATGAGGGCACGCTTTC	CID44971	3464	1535	2.16512702078522	0	4	10	CTHRC1_Low	10	0.238893560367178	5.6153999184986	8.25119486891511
CID44971_ATGAGGGTCATCGATG	CID44971	9118	2665	6.82167141917087	0	4	10	CTHRC1_Low	10	0.291798051993553	6.70518978589972	7.73501006209138
CID44971_ATTATCCGTGCATCTA	CID44971	2242	1120	4.14808206958073	0	4	10	CTHRC1_Low	10	0.257532758741504	5.54914148801764	7.74208394133332
CID44971_CACATTTTCCTCAATT	CID44971	3383	1593	7.30121194206326	0	4	10	CTHRC1_Low	10	0.270255237895032	6.62769230359992	8.48523751341584
CID44971_CACCACTGTAGAGCTG	CID44971	2742	1294	9.55506929248724	0	4	10	CTHRC1_Low	10	0.228956450143648	5.6006761407276	7.06638184630159
CID44971_CAGCGACCAGCTTAAC	CID44971	1099	583	8.73521383075523	0	4	10	CTHRC1_Low	10	0.145093195991872	5.15382870191535	7.63728180968049
CID44971_CCTACCAAGTGTACCT	CID44971	2187	1220	5.02972107910379	0	4	10	CTHRC1_Low	10	0.240671641791045	5.31508882993659	7.88197699629548
CID44971_CGGAGCTAGCTACCGC	CID44971	1039	695	5.19730510105871	0	4	10	CTHRC1_Low	10	0.20645890266975	5.16099461072882	7.50232258879426
CID44971_CGTAGGCTCTAACCGA	CID44971	2193	1141	3.73917008663931	0	4	10	CTHRC1_Low	10	0.183921939597786	5.49483402723273	7.98778048598054
CID44971_CGTTAGACACACATGT	CID44971	3848	1574	4.28794178794179	0	4	10	CTHRC1_Low	10	0.312837222339009	5.60949429029425	8.10393658720735
CID44971_CTACATTAGTGTGGCA	CID44971	2857	1406	7.980399019951	0	4	10	CTHRC1_Low	10	0.244678894261089	5.20030983442267	7.65670243345979
CID44971_CTACCCAGTACTCAAC	CID44971	5015	1958	3.98803589232303	0	4	10	CTHRC1_Low	10	0.252351797351272	6.89403637403449	7.72559920393708
CID44971_CTACGTCTCGTCTGCT	CID44971	4120	1857	4.07766990291262	0	4	10	CTHRC1_Low	10	0.229109733025016	5.32320173734625	8.00930110060457
CID44971_CTGGTCTGTCTAGTCA	CID44971	4413	1709	4.82664853840925	0	4	10	CTHRC1_Low	10	0.29640529745638	6.49248226636847	8.19893971525911
CID44971_CTGTGCTAGGAGTTGC	CID44971	2191	1051	3.87950707439525	0	4	10	CTHRC1_Low	10	0.25434885431995	5.28480633253058	7.75727072798494
CID44971_GCAATCAAGGAGCGAG	CID44971	2584	1457	5.26315789473684	0	4	10	CTHRC1_Low	10	0.31622258426179	5.47402580732306	7.51630965315583
CID44971_GCCTCTATCCAACCAA	CID44971	3305	1586	3.75189107413011	0	4	10	CTHRC1_Low	10	0.260808632891879	5.61178978437384	7.91359082304719
CID44971_GGCTGGTAGTGTGAAT	CID44971	1678	984	7.74731823599523	0	4	11	CTHRC1_Low	11	0.251462756639339	5.24004515165289	7.6266011341739
CID44971_GGTGTTACATTCACTT	CID44971	5656	2118	2.38684582743989	0	4	10	CTHRC1_Low	10	0.332549400882909	6.04226215833624	8.73358670317415
CID44971_GTAACTGTCTTGGGTA	CID44971	8390	2257	3.3969010727056	0	4	10	CTHRC1_Low	10	0.302422745427791	6.96734055036505	6.78269091688874
CID44971_TGAAAGATCAGAGGTG	CID44971	3199	1482	6.47077211628634	0	4	10	CTHRC1_Low	10	0.287002487562189	5.55652674192389	7.35739794813874
CID44971_TGGCCAGTCGTCTGAA	CID44971	979	602	9.3973442288049	0	4	10	CTHRC1_Low	10	0.176625674444678	12.0103984689136	3.18277183615449
CID44971_TTCTTAGGTCTCCACT	CID44971	2804	1162	6.99001426533524	0	4	10	CTHRC1_Low	10	0.258303552659239	6.08389290327033	7.5448025807071
CID44971_TTTGGTTAGCTAGTGG	CID44971	1888	1024	3.17796610169492	0	4	10	CTHRC1_Low	10	0.274174900147152	5.2947007035633	7.75341406904939
CID44971_ACTATCTAGCAAATCA	CID44971	2909	1325	2.33757304915779	0	4	10	CTHRC1_Low	10	0.249167892929718	6.25227602476081	7.01949730955842
CID44971_ATCCGAACACATCCAA	CID44971	4283	1708	6.77095493812748	0	4	10	CTHRC1_Low	10	0.248405858033775	5.67869289869269	7.83018914305452
CID44971_CACTCCACAGAAGCAC	CID44971	4067	1834	4.45045488074748	0	4	10	CTHRC1_Low	10	0.328047263681592	5.6561656808277	7.46385041319612
CID44971_CGATTGATCTACTTAC	CID44971	3323	1558	4.93529942822751	0	4	10	CTHRC1_Low	10	0.304954102725808	5.74298819059332	7.07859936796907
CID44971_GATGAAAAGTGGCACA	CID44971	6208	2079	5.5090206185567	0	4	10	CTHRC1_Low	10	0.338685095648518	6.56439646238288	7.41199437224153
CID44971_AAAGATGCAGTAAGAT	CID44971	4986	1967	4.43241075010028	0	4	10	CTHRC1_Low	10	0.271954488122766	7.01156958097418	7.58446827971223
CID44971_AAAGCAATCCCAAGAT	CID44971	4378	1757	4.17999086340795	0	4	10	CTHRC1_Low	10	0.222833893910728	5.77705677503546	9.11703911864045
CID44971_AACGTTGTCGTCCGTT	CID44971	2192	1028	2.96532846715328	0	4	10	CTHRC1_Low	10	0.225855756429122	6.4786058282276	7.57264796339753
CID44971_AACTCAGGTAGCGCTC	CID44971	4798	1825	2.89704043351396	0	4	10	CTHRC1_Low	10	0.23163233130124	6.39871605390509	9.06537953459504
CID44971_AAGACCTTCCAGTAGT	CID44971	5334	2026	2.32470941132358	0	4	10	CTHRC1_Low	10	0.269769112185551	6.22891815656623	9.11863175474885
CID44971_AAGGTTCAGACTGTAA	CID44971	1103	636	5.25838621940163	0	4	10	CTHRC1_Low	10	0.186251839394576	5.38734825605353	8.04516688429597
CID44971_ACACCGGAGCTTATCG	CID44971	1692	883	6.38297872340426	0	4	10	CTHRC1_Low	10	0.193188984654194	5.37846668714484	7.64176121794465
CID44971_ACATACGCACACTGCG	CID44971	5087	1915	4.24611755455082	0	4	10	CTHRC1_Low	10	0.313761299138112	5.67516573423346	8.92073956572297
CID44971_ACATCAGCATTTCACT	CID44971	9058	2823	3.62110841245308	0	4	10	CTHRC1_Low	10	0.302781865321281	6.67341717237433	8.54142037474397
CID44971_ACGAGCCCATAGGATA	CID44971	1086	610	8.83977900552486	0	4	10	CTHRC1_Low	10	0.181640214420853	5.4755712365528	8.28240243040803
CID44971_ACTTACTTCCGCAAGC	CID44971	2195	1013	3.69020501138952	0	4	10	CTHRC1_Low	10	0.181946780183589	5.39345940107306	8.37071600996736
CID44971_AGATTGCTCGCATGAT	CID44971	1525	858	3.86885245901639	0	4	10	CTHRC1_Low	10	0.247407329549436	5.90845449918707	8.88709679686311
CID44971_AGCATACAGGAGTACC	CID44971	1956	901	6.59509202453988	0	4	10	CTHRC1_Low	10	0.247665720692313	5.39394291395148	8.153854761951
CID44971_AGCTCTCAGTTAAGTG	CID44971	4200	1920	4.54761904761905	0	4	10	CTHRC1_Low	10	0.275059561348189	6.32545050138434	7.79702178084138
CID44971_AGGCCACCAGGATCGA	CID44971	2157	1061	5.2387575336115	0	4	10	CTHRC1_Low	10	0.219352182748231	5.6605978822132	7.83780804716829
CID44971_AGGCCGTCATATGCTG	CID44971	9048	2855	2.57515473032714	0	4	10	CTHRC1_Low	10	0.319638602760844	6.65997131818732	8.30505553328279
CID44971_AGTTGGTTCGTCTGCT	CID44971	2931	1325	3.41180484476288	0	4	10	CTHRC1_Low	10	0.283468222268937	6.19849880689581	8.62702122771028
CID44971_ATCCACCCAGGATTGG	CID44971	8925	2685	2.6218487394958	0	4	10	CTHRC1_Low	10	0.284059456239927	6.89047964567145	8.34040061079744
CID44971_ATCCGAATCGCCAAAT	CID44971	7050	2372	4.97872340425532	0	4	10	CTHRC1_Low	10	0.27069756849555	6.20127209180792	9.08606282316926
CID44971_ATCGAGTGTACGCACC	CID44971	7978	2722	2.4818250188017	0	4	10	CTHRC1_Low	10	0.293654964613552	6.03805073255499	8.80165997587922
CID44971_ATCTGCCTCATAACCG	CID44971	2718	1256	5.99705665930832	0	4	10	CTHRC1_Low	10	0.255526942751034	5.68770512098273	8.24308768355134
CID44971_ATTCTACGTGATAAGT	CID44971	1452	850	3.37465564738292	0	4	10	CTHRC1_Low	10	0.214574136360451	6.19385107511481	8.74698010527375
CID44971_ATTGGACTCGTGGACC	CID44971	3990	1621	3.58395989974937	0	4	10	CTHRC1_Low	10	0.253731343283582	6.23533304685553	9.10745183073762
CID44971_ATTTCTGTCTGTTTGT	CID44971	4164	1679	2.47358309317963	0	4	10	CTHRC1_Low	10	0.307520496110994	6.60909803861579	9.00136319243196
CID44971_CAACTAGGTGTCCTCT	CID44971	777	532	4.76190476190476	0	4	10	CTHRC1_Low	10	0.161319283862378	5.35291822904547	8.09914485060457
CID44971_CACAAACGTGCTTCTC	CID44971	6531	2189	4.34849180829888	0	4	10	CTHRC1_Low	10	0.280455118772336	5.99853857511481	9.02897301756624
CID44971_CACACCTTCCTGCAGG	CID44971	6941	2203	3.02550064832157	0	4	10	CTHRC1_Low	10	0.319454663303202	6.70457991117438	8.68834439360383
CID44971_CACAGTAAGGTGATTA	CID44971	1160	659	3.79310344827586	0	4	10	CTHRC1_Low	10	0.177339534720762	5.72421415800055	8.04156628691438
CID44971_CAGCAGCTCGTTTAGG	CID44971	6880	2376	3.40116279069767	0	4	10	CTHRC1_Low	10	0.286638988157803	6.7441931580921	8.84091034971956
CID44971_CATATTCTCAACGGCC	CID44971	7299	2249	7.75448691601589	0	4	10	CTHRC1_Low	10	0.289406839044216	6.88859375471076	6.71227208220246
CID44971_CATCCACAGCGTGAAC	CID44971	2467	1098	7.7827320632347	0	4	10	CTHRC1_Low	10	0.253674409641931	5.76773365491828	9.01413003050569
CID44971_CATCGAACATTTGCCC	CID44971	4735	1909	4.73072861668427	0	4	10	CTHRC1_Low	10	0.28686234321351	5.98418482297858	8.07309237562898
CID44971_CATCGAATCCCAGGTG	CID44971	3652	1577	6.38006571741511	0	4	10	CTHRC1_Low	10	0.289201002032093	6.39587124341925	8.60066643797639
CID44971_CATCGGGAGCGTGAGT	CID44971	1625	941	5.96923076923077	0	4	10	CTHRC1_Low	10	0.191984619157732	5.65331037992438	8.31368008696321
CID44971_CATGCCTTCAGATAAG	CID44971	6311	1953	1.85390587862462	0	4	10	CTHRC1_Low	10	0.205736283371873	6.49034555906256	8.89621583067659
CID44971_CATTATCTCCTGTAGA	CID44971	1185	645	6.75105485232067	0	4	10	CTHRC1_Low	10	0.135313748160605	5.56065853589972	8.12020007216218
CID44971_CCCAATCCAGATGGGT	CID44971	6792	2157	2.88574793875147	0	4	10	CTHRC1_Low	10	0.280989419101675	6.43504150861701	8.65461293303254
CID44971_CCGGGATTCAAGGCTT	CID44971	8950	2337	2.59217877094972	0	4	10	CTHRC1_Low	10	0.258303552659239	6.38695534223517	9.01935330473665
CID44971_CCGTACTTCAACGAAA	CID44971	5622	2150	4.67805051583067	0	4	10	CTHRC1_Low	10	0.295525015766239	5.72910459989508	8.8086866482425
CID44971_CCTATTAAGTTAGCGG	CID44971	3859	1524	3.80927701477067	0	4	10	CTHRC1_Low	10	0.239712528904772	6.03395088666876	8.81425992094758
CID44971_CCTTACGGTTACGGAG	CID44971	7780	2479	2.82776349614396	0	4	10	CTHRC1_Low	10	0.242765047999439	6.81405790800055	8.6716188534427
CID44971_CCTTTCTCACAAGACG	CID44971	6792	2283	3.31272084805654	0	4	10	CTHRC1_Low	10	0.257773631840796	6.63266857618292	9.09568635069612
CID44971_CGACTTCCAGTAGAGC	CID44971	6379	2123	2.52390656842765	0	4	10	CTHRC1_Low	10	0.280617160675496	6.81723555082282	8.64931241118196
CID44971_CGGACGTCATGAACCT	CID44971	5813	2043	3.04489936349561	0	4	10	CTHRC1_Low	10	0.260033459463247	6.84253843778571	8.21009436690095
CID44971_CGGACTGCACACCGCA	CID44971	1533	819	4.044357469015	0	4	10	CTHRC1_Low	10	0.159173323523229	5.79878767484625	8.32133999907258
CID44971_CGTAGGCGTATCGCAT	CID44971	4734	1832	6.78073510773131	0	4	10	CTHRC1_Low	10	0.28758058300049	5.81245573514899	8.46603146635774
CID44971_CGTCTACTCATTATCC	CID44971	3087	1370	4.92387431162941	0	4	10	CTHRC1_Low	10	0.23406733935954	5.86843832487067	8.84427109801057
CID44971_CTAACTTTCAAGAAGT	CID44971	3429	1610	3.6745406824147	0	4	10	CTHRC1_Low	10	0.253175145399762	5.67050226682623	8.87517109953645
CID44971_CTAATGGGTCGACTGC	CID44971	6784	2139	3.40507075471698	0	4	10	CTHRC1_Low	10	0.254397028939808	6.35983189100226	8.97794190489534
CID44971_CTAATGGGTTGTACAC	CID44971	1807	881	6.03209739900387	0	4	10	CTHRC1_Low	10	0.187578831196132	5.68174990171393	8.28064671599153
CID44971_CTACCCAAGATACACA	CID44971	9986	2913	2.75385539755658	0	4	10	CTHRC1_Low	10	0.307603706818023	6.83537300580939	7.99344340407136
CID44971_CTACCCAAGCGAGAAA	CID44971	4651	1903	4.17114599010965	0	4	10	CTHRC1_Low	10	0.314821140774998	6.21864231580695	8.66219178282502
CID44971_CTAGCCTAGTTCGATC	CID44971	3071	1457	3.35395636600456	0	4	10	CTHRC1_Low	10	0.253731343283582	6.14139708036383	8.4659680470157
CID44971_CTAGTGACAAGGGTCA	CID44971	8133	2568	5.95106356817902	0	4	10	CTHRC1_Low	10	0.330928981851307	5.85657366270026	8.1626118763614
CID44971_CTCATTAGTCTTCAAG	CID44971	2114	1028	4.11542100283822	0	4	10	CTHRC1_Low	10	0.273526732534511	6.89569672101935	6.82599011503938
CID44971_CTCCTAGAGACCTTTG	CID44971	3422	1663	5.4354178842782	0	4	10	CTHRC1_Low	10	0.295739611800154	5.49541719907721	8.47715798460725
CID44971_CTCCTAGAGTTGAGAT	CID44971	3802	1581	3.73487638085218	0	4	10	CTHRC1_Low	10	0.266974984233761	6.34114988798102	8.61604252897981
CID44971_CTCTAATGTCAATGTC	CID44971	5649	1887	3.18640467339352	0	4	10	CTHRC1_Low	10	0.270842092355126	6.24532612317999	9.15571728789094
CID44971_CTCTACGTCTCCAACC	CID44971	6223	2271	5.22256146553109	0	4	10	CTHRC1_Low	10	0.317983147642071	6.14189680570563	8.24653140150789
CID44971_CTGATCCGTTACAGAA	CID44971	1958	957	3.67722165474974	0	4	10	CTHRC1_Low	10	0.213689475159414	6.86608656400641	6.89325419508699
CID44971_CTGCCTACACAGAGGT	CID44971	8152	2485	2.87046123650638	0	4	10	CTHRC1_Low	10	0.281387954593231	6.6954575395008	8.66308251463655
CID44971_CTGGTCTCAAGTAGTA	CID44971	5308	2052	2.43029389600603	0	4	10	CTHRC1_Low	10	0.291421414056478	6.37707909101447	8.90481606566194
CID44971_CTGGTCTTCCTATTCA	CID44971	1583	766	4.04295641187618	0	4	10	CTHRC1_Low	10	0.149463947866302	5.40370472425421	8.10715523802522
CID44971_CTGTGCTAGTCGTACT	CID44971	1123	613	4.71950133570792	0	4	10	CTHRC1_Low	10	0.145618737299418	5.43924721235236	8.16543856703523
CID44971_CTGTGCTTCATCGATG	CID44971	3891	1751	3.80364944744282	0	4	10	CTHRC1_Low	10	0.283450704225352	5.67396410459479	8.64589348875764
CID44971_CTGTTTACAGTGGGAT	CID44971	1227	691	3.83048084759576	0	4	10	CTHRC1_Low	10	0.206218029570458	5.73117216581305	8.38837615095857
CID44971_CTTTGCGTCATCGATG	CID44971	8775	2626	3.97720797720798	0	4	10	CTHRC1_Low	10	0.280529570457571	6.88944586271247	6.88625517927888
CID44971_GAACCTAGTAAGTGGC	CID44971	1436	796	4.10863509749304	0	4	10	CTHRC1_Low	10	0.152148588045687	5.41286858076056	8.23286715590242
CID44971_GAAGCAGGTATCACCA	CID44971	7457	2554	3.28550355370793	0	4	10	CTHRC1_Low	10	0.30240084787331	6.56564339155158	8.41764155470613
CID44971_GACACGCAGACAATAC	CID44971	7390	2596	4.50608930987821	0	4	10	CTHRC1_Low	10	0.293729416298788	6.47036608213385	8.13824597441438
CID44971_GACAGAGCACCCATTC	CID44971	5879	1957	3.52100697397517	0	4	10	CTHRC1_Low	10	0.298634468502558	6.42935999387702	9.02157918059114
CID44971_GACCTGGAGCCACTAT	CID44971	3103	1414	3.99613277473413	0	4	10	CTHRC1_Low	10	0.23256078761124	5.90709503644904	8.83831540190461
CID44971_GATCGATTCGCGGATC	CID44971	6220	2165	2.79742765273312	0	4	10	CTHRC1_Low	10	0.312517518043585	6.09189518445929	8.85127297484163
CID44971_GATCGCGGTTCTGGTA	CID44971	5412	1994	4.36067997043607	0	4	10	CTHRC1_Low	10	0.291846226613412	6.10862120145758	8.75785389982942
CID44971_GATCTAGCAGTATAAG	CID44971	6166	2278	2.27051573143042	0	4	10	CTHRC1_Low	10	0.267824609347628	6.59916552061041	9.00271740996125
CID44971_GATGAAAGTTTAAGCC	CID44971	6170	2164	3.41977309562399	0	4	10	CTHRC1_Low	10	0.303867984023544	6.79798611158331	8.56517544829133
CID44971_GCATACATCGATCCCT	CID44971	6547	2181	2.1689323354208	0	4	10	CTHRC1_Low	10	0.315924777520846	6.72367104047736	8.76544705473665
CID44971_GCATGCGGTCGGCATC	CID44971	5830	2081	3.39622641509434	0	4	10	CTHRC1_Low	10	0.276798227173989	5.78093536848029	9.00212422453645
CID44971_GCATGTACATCCCATC	CID44971	4506	1921	3.10696848646249	0	4	10	CTHRC1_Low	10	0.310270828953822	5.60279329771002	8.34462014281038
CID44971_GCATGTATCTGAGGGA	CID44971	3802	1370	4.5502367175171	0	4	10	CTHRC1_Low	10	0.226486405998178	6.18554552549323	8.89135399901155
CID44971_GCGCAACAGTTACCCA	CID44971	5666	1915	3.35333568655136	0	4	10	CTHRC1_Low	10	0.251278817181697	6.68547447675665	8.99085084044221
CID44971_GCTGGGTTCTACTTAC	CID44971	3287	1459	6.72345603894128	0	4	10	CTHRC1_Low	10	0.257786770373485	6.67162617200812	7.63752595030549
CID44971_GGAAAGCAGGACTGGT	CID44971	1562	816	4.22535211267606	0	4	10	CTHRC1_Low	10	0.173341041272511	5.64185627454718	8.2203249081302
CID44971_GGAACTTCACACCGAC	CID44971	3288	1556	5.23114355231144	0	4	10	CTHRC1_Low	10	0.224892264031953	6.08236988538703	8.55502739989045
CID44971_GGAACTTTCTACCTGC	CID44971	6630	2289	2.73001508295626	0	4	10	CTHRC1_Low	10	0.29561698549506	6.31381138318976	9.01299897276643
CID44971_GGACATTCAAGTTAAG	CID44971	2922	1261	3.90143737166324	0	4	10	CTHRC1_Low	10	0.248454032653633	6.29480465406378	8.38757792555574
CID44971_GGGACCTGTCGACTGC	CID44971	2144	1065	5.59701492537313	0	4	10	CTHRC1_Low	10	0.24647449372854	5.36154469007453	8.12247840010408
CID44971_GGGCATCCACCACCAG	CID44971	4358	1944	6.2413951353832	0	4	10	CTHRC1_Low	10	0.346769672762946	6.37757833951911	7.67131987654451
CID44971_GGTGAAGAGTATCTCG	CID44971	7801	2703	6.97346494039226	0	4	10	CTHRC1_Low	10	0.267934097120034	6.37072237485846	8.83055058562043
CID44971_GGTGTTAGTGCACTTA	CID44971	5143	1699	3.42212716313436	0	4	10	CTHRC1_Low	10	0.276176336626726	6.42135771268805	8.95137253844026
CID44971_GTACTCCTCTACCAGA	CID44971	7915	2767	2.62792166771952	0	4	10	CTHRC1_Low	10	0.321990400112115	6.57470186704596	8.14379445158723
CID44971_GTACTTTAGCCGATTT	CID44971	4286	1649	2.4731684554363	0	4	10	CTHRC1_Low	10	0.298235933011001	6.40310724729498	8.71158925139192
CID44971_GTATCTTTCCAAGTAC	CID44971	5115	1724	2.87390029325513	0	4	10	CTHRC1_Low	10	0.248510966295284	5.97417124265631	9.09679356657747
CID44971_GTATTCTAGGAGTTTA	CID44971	3903	1498	5.55982577504484	0	4	10	CTHRC1_Low	10	0.246947480905333	6.38817270750006	8.13562384688142
CID44971_GTGAAGGTCCCTAATT	CID44971	2876	1252	4.17246175243394	0	4	10	CTHRC1_Low	10	0.174028624483218	5.99193151945075	8.61891785704377
CID44971_GTGCAGCGTGTAATGA	CID44971	11443	3295	3.08485537009525	0	4	10	CTHRC1_Low	10	0.282368965033985	6.34995325559577	8.90629426085237
CID44971_GTGTTAGAGTCGAGTG	CID44971	6199	2293	2.8552992418132	0	4	10	CTHRC1_Low	10	0.282141230467381	6.81103380674323	8.68680325590852
CID44971_GTTACAGAGAATGTTG	CID44971	1815	952	5.17906336088154	0	4	10	CTHRC1_Low	10	0.265499089061734	6.01040323728522	8.55948582731965
CID44971_GTTTCTATCTTGGGTA	CID44971	5412	1928	2.27272727272727	0	4	10	CTHRC1_Low	10	0.327534860906734	6.79975040906867	8.45276299559358
CID44971_TAAGAGAAGACAATAC	CID44971	1895	964	4.74934036939314	0	4	10	CTHRC1_Low	10	0.1804270899026	6.04987295621832	8.69022217833284
CID44971_TAAGTGCTCGGAGGTA	CID44971	1267	697	4.02525651144436	0	4	10	CTHRC1_Low	10	0.120905157312031	5.84615286344489	8.148559008472
CID44971_TACACGAGTAGAGCTG	CID44971	5530	1872	2.20614828209765	0	4	10	CTHRC1_Low	10	0.270798297246164	6.61297377103766	9.03740445219758
CID44971_TACAGTGCAGTATGCT	CID44971	9860	2642	2.98174442190669	0	4	10	CTHRC1_Low	10	0.266786665265223	6.95948704236945	6.74967661940339
CID44971_TACCTATAGATGGGTC	CID44971	7393	2509	2.27241985662113	0	4	10	CTHRC1_Low	10	0.290422885572139	6.728808960857	8.83731785856965
CID44971_TACGGTAAGTCCTCCT	CID44971	5383	2100	1.82054616384915	0	4	10	CTHRC1_Low	10	0.275090217924462	6.13888557905158	8.85388032042268
CID44971_TACTTACGTAGTAGTA	CID44971	3761	1590	4.99867056633874	0	4	10	CTHRC1_Low	10	0.305326361151987	6.38538702482184	8.68063870512727
CID44971_TAGAGCTGTAGAGCTG	CID44971	9242	2666	3.20276996321143	0	4	10	CTHRC1_Low	10	0.265205661831687	6.94777639860114	6.92454186522248
CID44971_TAGGCATGTGGAAAGA	CID44971	2295	1131	6.27450980392157	0	4	10	CTHRC1_Low	10	0.212301170205311	5.60250099653205	7.72153559767488
CID44971_TCAACGAAGGAATCGC	CID44971	7410	2723	2.87449392712551	0	4	10	CTHRC1_Low	10	0.343467521547194	6.47304161542853	8.58419362150911
CID44971_TCAACGAGTACCGGCT	CID44971	5632	2116	2.82315340909091	0	4	10	CTHRC1_Low	10	0.307581809263541	6.57645281309088	8.88858357512239
CID44971_TCAGATGGTCATATCG	CID44971	3430	1438	5.42274052478134	0	4	10	CTHRC1_Low	10	0.23818407960199	5.5596924638172	8.10628930174592
CID44971_TCAGCAAGTAAGGGAA	CID44971	4019	1646	5.39935307290371	0	4	10	CTHRC1_Low	10	0.326943626935744	6.12930162900885	8.84049836241487
CID44971_TCCACACGTGTTTGGT	CID44971	1753	918	3.76497432972048	0	4	10	CTHRC1_Low	10	0.201580127531357	5.39806850904425	8.1076392277408
CID44971_TCGTACCAGCAGCCTC	CID44971	8423	2605	2.75436305354387	0	4	10	CTHRC1_Low	10	0.235735933011001	6.183727345409	9.20361462675813
CID44971_TCGTAGAAGCGTCTAT	CID44971	5724	1933	2.49825296995108	0	4	10	CTHRC1_Low	10	0.279977752084647	6.56250437253913	9.0309938534427
CID44971_TCTCATAGTTAAAGTG	CID44971	4310	1804	4.33874709976798	0	4	10	CTHRC1_Low	10	0.299400882909397	5.9293533181568	9.00479928099397
CID44971_TCTGGAACACAGGCCT	CID44971	7328	2235	2.49727074235808	0	4	10	CTHRC1_Low	10	0.28623607315535	6.93183954709967	8.4944514378238
CID44971_TCTTTCCTCTGTCAAG	CID44971	6344	2324	3.3890290037831	0	4	10	CTHRC1_Low	10	0.298503083175671	6.95892485135993	7.61820355498079
CID44971_TGAGCCGAGAAGGTGA	CID44971	2773	1266	3.42589253516048	0	4	10	CTHRC1_Low	10	0.25868457010721	5.75051506513556	9.07431450926545
CID44971_TGAGCCGAGTGGGTTG	CID44971	1925	1029	2.75324675324675	0	4	10	CTHRC1_Low	10	0.207505605773947	5.76642664426764	8.73121205412629
CID44971_TGCGTGGAGTTAAGTG	CID44971	6150	2301	2.11382113821138	0	4	10	CTHRC1_Low	10	0.314063485389952	6.04425056928595	8.93875447355989
CID44971_TGGGCGTAGACTGTAA	CID44971	1220	689	4.42622950819672	0	4	10	CTHRC1_Low	10	0.121172307476701	5.78496988767584	8.1815966709781
CID44971_TGGGCGTAGCTAAGAT	CID44971	2114	979	5.62913907284768	0	4	10	CTHRC1_Low	10	0.196429822717399	5.61509092802008	8.19044629179719
CID44971_TGTCCCAGTAAGGGAA	CID44971	1968	977	4.67479674796748	0	4	10	CTHRC1_Low	10	0.228579812206573	5.86656340116461	8.45570698820833
CID44971_TGTGGTACACCCATTC	CID44971	1712	911	5.19859813084112	0	4	10	CTHRC1_Low	10	0.199215191647397	5.58163126462897	8.19283953749421
CID44971_TGTGGTAGTTACCGAT	CID44971	6676	2280	2.53145596165368	0	4	10	CTHRC1_Low	10	0.300565832807792	6.48786648267706	9.00485364043
CID44971_TTAGGACGTCTCCATC	CID44971	7160	2220	2.56983240223464	0	4	10	CTHRC1_Low	10	0.271446464858805	7.1052361344715	7.41991034590486
CID44971_TTATGCTAGTGGTAGC	CID44971	2801	1204	5.60514102106391	0	4	10	CTHRC1_Low	10	0.215073400602621	6.07376583570441	8.82800999724153
CID44971_TTATGCTCACTGAAGG	CID44971	3775	1518	3.07284768211921	0	4	10	CTHRC1_Low	10	0.294552764347278	6.63195618146857	8.41000977598909
CID44971_TTATGCTTCAGCTCTC	CID44971	14151	3261	2.67825595364285	0	4	10	CTHRC1_Low	10	0.289310489804499	6.98247297758063	6.95921507918122
CID44971_TTCTCAAAGCACAGGT	CID44971	7298	2418	2.17867909016169	0	4	10	CTHRC1_Low	10	0.25757217433957	6.85499676221808	8.65608445250276
CID44971_TTCTTAGGTTTACTCT	CID44971	5577	1847	2.18755603370988	0	4	10	CTHRC1_Low	10	0.210750823348048	6.88531263822516	7.23625556074861
CID44971_TTGCCGTTCTGAAAGA	CID44971	7021	2270	2.37857855006409	0	4	10	CTHRC1_Low	10	0.284690105808983	6.64466055387457	8.93073979460481
CID44971_TTTGGTTGTAAGGGAA	CID44971	4767	1750	3.35640864275226	0	4	10	CTHRC1_Low	10	0.315057634363394	6.33105238431891	8.83027402006868
CID44971_GATCGTACATGACATC	CID44971	2506	1234	8.69912210694334	0	4	10	CTHRC1_Low	10	0.185638707869105	5.83263882154425	6.98007861220124
CID44971_GCGCCAATCATTTGGG	CID44971	7327	2444	3.98525999727037	0	4	10	CTHRC1_Low	10	0.293405332492467	6.73114689344367	8.69643441282991
CID44971_CGTCCATAGAGGTTGC	CID44971	3963	1677	3.78501135503407	0	4	10	CTHRC1_Low	10	0.301638812977367	5.71454533094367	8.03740206801179
CID44971_AAGCCGCGTCGCATAT	CID44971	2299	1060	7.17703349282297	0	4	10	CTHRC1_Low	10	0.252408730992923	5.24510487073859	7.69227973067048
CID44971_AGCGGTCTCTGTCCGT	CID44971	3519	1424	5.42767831770389	0	4	10	CTHRC1_Low	10	0.31905174830075	6.33571585172614	7.4673837765384
CID44971_AGGGATGCATGCTGGC	CID44971	6846	2258	4.55740578439965	0	4	10	CTHRC1_Low	10	0.367147536963072	6.82721622938117	6.63575497709993
CID44971_CAGTAACGTGCGCTTG	CID44971	9452	2772	2.96233601354211	0	4	10	CTHRC1_Low	10	0.349576939247425	6.73345049375495	6.17825785719636
CID44971_CATGACAAGAGCTTCT	CID44971	1979	961	8.53966649823143	0	4	10	CTHRC1_Low	10	0.250744516852358	5.59936579221686	7.14988318526033
CID44971_CCTAAAGGTACCAGTT	CID44971	6161	2208	4.20386300925174	0	4	10	CTHRC1_Low	10	0.289192243010301	6.54533489698371	7.49523726546052
CID44971_CCTAGCTTCGGTGTTA	CID44971	6091	2232	4.5312756526022	0	4	10	CTHRC1_Low	10	0.33629388269918	6.50596912855109	7.40192023360017
CID44971_CGGCTAGTCGGTGTTA	CID44971	8142	2486	3.64775239498895	0	4	10	CTHRC1_Low	10	0.349287891528274	6.75231512540778	6.24607792937043
CID44971_GAAACTCTCTCGCATC	CID44971	8898	2404	2.6298044504383	0	4	10	CTHRC1_Low	10	0.380947375797071	6.55785950178107	6.57789937102082
CID44971_CCTAGCTAGGGTTTCT	CID44971	6444	2265	3.1812538795779	0	4	10	CTHRC1_Low	10	0.345455819494079	6.59487541669806	6.93401900374177
CID44971_CTCGTACTCGTAGGTT	CID44971	10230	2989	1.544477028348	0	4	10	CTHRC1_Low	10	0.322682362833719	6.62775333875617	6.79794016920808
CID44971_GTGTTAGGTAGGGTAC	CID44971	9983	3150	2.15366122408094	0	4	10	CTHRC1_Low	10	0.357254221848504	6.67070587629279	6.42513505064729
CID44971_TGTCCCACACATGGGA	CID44971	5616	1978	3.7037037037037	0	4	10	CTHRC1_Low	10	0.355309719010581	6.68691404813727	7.18324795805696
CID44971_AGTGGGAGTTCAACCA	CID44971	4277	1667	5.0035071311667	0	4	10	CTHRC1_Low	10	0.30127531357298	5.98356159681281	7.2896026714969
CID44971_GGGTCTGAGGCCGAAT	CID44971	4994	1905	3.9647577092511	0	4	10	CTHRC1_Low	10	0.295310419732324	6.63416155332526	7.55314627730134
CID44971_TTAGGCAAGGGCTCTC	CID44971	10295	2702	2.44779018941234	0	4	10	CTHRC1_Low	10	0.405328112956345	6.7486425256153	6.46404067122224
CID44971_GTCTCGTTCAGCAACT	CID44971	11600	3296	3.32758620689655	0	4	10	CTHRC1_Low	10	0.366105213369771	6.67075737470587	7.4583939655948
CID44971_TGAGAGGTCACTTCAT	CID44971	7655	2691	3.26583932070542	0	4	10	CTHRC1_Low	10	0.358432310279588	6.62935026639899	6.4956950291324
CID44971_CCGTACTTCTGAGTGT	CID44971	6875	2642	3.53454545454545	0	4	10	CTHRC1_Low	10	0.314777345666036	6.3535328721424	7.7575563534427
CID44971_CTGATCCAGCTTCGCG	CID44971	8009	2502	3.80821575727307	0	4	10	CTHRC1_Low	10	0.304717609137412	6.87484081739386	6.64652052962068
CID44971_TTCTCAAAGCCGTCGT	CID44971	2314	1144	7.60587726879862	0	4	10	CTHRC1_Low	10	0.276719395977857	6.05937918180426	7.41696587645295
CID44971_ACGGAGAGTATTCGTG	CID44971	3193	1490	7.35984967115565	0	4	10	CTHRC1_Low	10	0.297482657136851	6.3064137315174	7.04532948576692
CID44971_CTCAGAAGTGTGTGCC	CID44971	5157	1824	5.77855342253248	0	4	10	CTHRC1_Low	10	0.373918260808633	6.38926943296393	6.9551447971988
CID44971_ATTTCTGCAGGAATGC	CID44971	1756	1006	5.6378132118451	0	4	10	CTHRC1_Low	10	0.305269427510336	6.39826019758185	7.50706616484407
CID44971_GTGTGCGTCTCGTTTA	CID44971	2482	1306	6.24496373892023	0	4	10	CTHRC1_Low	10	0.278366092074837	5.71263369077643	8.0022696598697
CID44971_TGATTTCCACCCTATC	CID44971	14599	3221	3.05500376738133	0	4	10	CTHRC1_Low	10	0.347689370051153	6.87908514493903	6.50034752928498
CID44971_AGTGGGAGTGTGAAAT	CID44971	7507	2390	3.30358332223258	0	4	10	CTHRC1_Low	10	0.311882488963633	6.75049456113776	6.40996352278474
CID44971_ACTATCTGTTCACGGC	CID44971	709	503	5.92383638928068	0	4	10	CTHRC1_Low	10	0.184565727699531	5.2812705850025	7.81831351362947
CID44971_ATCTACTTCACGAAGG	CID44971	3507	1615	5.33219275734246	0	4	10	CTHRC1_Low	10	0.231299488473127	5.6092530106922	8.26456729017976
CID44971_CTCCTAGAGTGGACGT	CID44971	1081	618	4.81036077705828	0.740055504162812	4	10	CTHRC1_Low	10	0.18315114568005	5.35759981626471	7.93839732252839
CID44971_GCGCGATTCTGGTGTA	CID44971	1060	639	6.22641509433962	0.849056603773585	4	10	CTHRC1_Low	10	0.130627671501647	5.59957464689215	7.990280543201
CID44971_GGATGTTCAGATCGGA	CID44971	1577	954	6.15091946734306	0	4	10	CTHRC1_Low	10	0.185883960479294	5.23067482465705	7.68960610472444
CID44971_GTAGGCCAGTATCTCG	CID44971	2702	1293	6.14359733530718	0	4	10	CTHRC1_Low	10	0.249255483147642	5.32833870405158	7.60937014662507
CID44971_TATTACCGTCTCAACA	CID44971	4549	1563	8.04572433501868	0	4	10	CTHRC1_Low	10	0.255487527152968	5.46044167036017	7.45553055845979
CID44971_GGCGACTGTCGCTTTC	CID44971	3537	1666	4.43878993497314	0	4	10	CTHRC1_Low	10	0.294338168313363	5.72804602140387	7.20019093596223
CID44971_ACAGCCGCAAGACGTG	CID44971	8284	2538	2.83679381941091	0	4	10	CTHRC1_Low	10	0.333245743115409	6.80588921064337	8.26318255507234
CID44971_ACTGAGTTCCAGATCA	CID44971	7310	2059	3.00957592339261	0	4	10	CTHRC1_Low	10	0.275484373905122	6.96612747663458	6.90681210600618
CID44971_CCTACCAAGTGAATTG	CID44971	2373	1339	3.91908975979772	0	4	10	CTHRC1_Low	10	0.195483848363815	6.53327949995001	8.07309571348909
CID44971_CGGAGCTTCAAACCGT	CID44971	10605	3114	2.20650636492221	0	4	10	CTHRC1_Low	10	0.304976000280289	7.01883800977667	6.88702431761506
CID44971_CTCACACGTGGTCCGT	CID44971	1884	951	3.92781316348195	0	4	10	CTHRC1_Low	10	0.1875	5.67802008146247	8.15659800612214
CID44971_CTGATCCTCCGTAGTA	CID44971	3053	1586	3.37373075663282	0	4	10	CTHRC1_Low	10	0.231825029780674	5.61852558607062	7.69386426054719
CID44971_ACACCAAAGGGAACGG	CID44971	3620	1493	2.51381215469613	0	4	10	CTHRC1_Low	10	0.345087940578796	6.55204494947394	6.63623848997834
CID44971_CCCAATCGTATGAATG	CID44971	6708	2321	2.84734645199761	0	4	10	CTHRC1_Low	10	0.313174444678018	6.26782711500128	8.04079762541536
CID44971_CACATTTGTTATCCGA	CID44971	1718	809	4.88940628637951	0	4	10	CTHRC1_Low	10	0.176573120313923	6.03734835142096	8.38628760420564
CID44971_CGATCGGTCTCCAGGG	CID44971	10120	2862	2.21343873517787	0	4	10	CTHRC1_Low	10	0.314829899796791	6.56018980497321	7.0039352520633
CID44971_CTGCTGTCATCGTCGG	CID44971	2470	1045	4.25101214574899	0	4	10	CTHRC1_Low	10	0.215029605493658	6.21258505338629	8.15861741148713
CID44971_TGAAAGAAGTCGTTTG	CID44971	5410	1942	3.10536044362292	0	4	10	CTHRC1_Low	10	0.307752610188494	6.9522181367298	6.79218140684846
CID44971_AGCTCCTCACCGCTAG	CID44971	9357	2902	4.52067970503366	0	4	10	CTHRC1_Low	10	0.313691226963773	6.30715807432135	7.13613167845491
CID44971_CAGAGAGCATGTCCTC	CID44971	6463	2372	3.01717468667801	0	4	10	CTHRC1_Low	10	0.341864620559176	6.54885729307135	6.32035580717805
CID44971_CGTAGCGAGGCCGAAT	CID44971	2210	1240	6.01809954751131	0	4	10	CTHRC1_Low	10	0.211749351832387	6.32437714094123	7.71315184675935
CID44971_TCAGGATTCACTTCAT	CID44971	7169	2587	1.91100571906821	0	4	10	CTHRC1_Low	10	0.307349695186042	7.03878506177863	7.24955454909089
CID44971_ATCATGGCAGTAAGAT	CID44971	5495	2069	2.9663330300273	0	4	10	CTHRC1_Low	10	0.332264732674655	6.9504190301319	7.34832039915803
CID44971_ATCTACTCAGTAAGCG	CID44971	8679	2765	2.44267772784883	0	4	10	CTHRC1_Low	10	0.327753836451545	6.51053150648078	8.74974194609407
CID44971_CGACTTCGTACTTGAC	CID44971	2617	1376	6.72525792892625	0	4	10	CTHRC1_Low	10	0.299313292691472	6.1559420442005	7.73263255202058
CID44971_CTAGAGTGTAGCTTGT	CID44971	6300	2569	3.15873015873016	0	4	10	CTHRC1_Low	10	0.347671852007568	5.60990723127326	7.55179444395784
CID44971_GTTCGGGTCCCATTTA	CID44971	7431	2235	3.43157044812273	0	4	10	CTHRC1_Low	10	0.265354565202158	6.59422405713996	8.48787776076082
CID44971_GCATGTAGTCCGTGAC	CID44971	6477	2303	3.720858422109	0.0154392465647676	4	10	CTHRC1_Low	10	0.351968152196763	6.35259684080084	7.56215134703401
CID44971_GGTGAAGAGTTACGGG	CID44971	6423	2163	4.73299081426125	0	4	10	CTHRC1_Low	10	0.307573050241749	6.64014109128913	6.24168196760896
CID44971_GACTAACCATTGGGCC	CID44971	6738	2149	3.04244582962303	0	4	10	CTHRC1_Low	10	0.349077675005255	6.51615246290167	7.03436699949983
CID44971_AACCATGTCTTGCAAG	CID44971	8507	2701	3.47948748089808	0	4	10	CTHRC1_Low	10	0.355165195151006	6.68477495664557	6.12012997709993
CID44971_CCCAGTTAGCTGCGAA	CID44971	1890	1051	5.02645502645503	0	4	10	CTHRC1_Low	10	0.284620033634644	6.45101841443976	7.47460070692781
CID44971_CTCGAAAGTGTTGGGA	CID44971	2282	1203	5.21472392638037	0	4	10	CTHRC1_Low	10	0.273303377478803	6.42224939817389	7.45605650984529
CID44971_GGGCACTTCGTAGATC	CID44971	1684	954	5.46318289786223	0	4	10	CTHRC1_Low	10	0.241591339079252	6.34030159467658	7.09775534712556
CID44971_TGAGAGGCAGTCAGCC	CID44971	2282	1095	9.1148115687993	0	4	10	CTHRC1_Low	10	0.260375061313153	5.97202166074713	6.85362855040315
CID44971_AGCAGCCGTTGAGGTG	CID44971	7946	2488	4.27888245658193	0	4	10	CTHRC1_Low	10	0.407456555251909	6.62629374021491	6.13519087874177
CID44971_CTAACTTTCCTCATTA	CID44971	5154	1941	4.19091967403958	0	4	10	CTHRC1_Low	10	0.334261789643333	6.61665018552741	6.32726517760041
CID44971_GTCCTCAAGCTTATCG	CID44971	9211	2870	1.92161545977635	0	4	10	CTHRC1_Low	10	0.424650515030481	6.64648254865607	6.00978175246003
CID44971_GTGTGCGCAGGTCCAC	CID44971	7424	2700	4.52586206896552	0	4	10	CTHRC1_Low	10	0.363188459112886	6.68317039960822	6.6092819317508
CID44971_GTTCATTCATATACGC	CID44971	8224	2799	1.92120622568093	0	4	10	CTHRC1_Low	10	0.414551362903791	6.65172728055914	5.94534245573762
CID44971_TAAGTGCCAGGATTGG	CID44971	8040	2584	3.61940298507463	0	4	10	CTHRC1_Low	10	0.406804008128372	6.69154795164069	6.13034907423738
CID44971_AAACGGGTCCTAGAAC	CID44971	1763	1023	4.36755530346001	0	4	10	CTHRC1_Low	10	0.2903528133978	6.47911556714972	7.46616116606477
CID44971_GGACAAGAGTATGACA	CID44971	9881	2975	2.22649529399858	0	4	10	CTHRC1_Low	10	0.342600378389741	6.81884439939459	6.63924876295808
CID44971_TAAACCGCACAGACTT	CID44971	8508	2814	3.51433944522802	0	4	10	CTHRC1_Low	10	0.363170941069301	6.71934612745246	6.10469428145173
CID44971_ACGGGTCGTCCAACTA	CID44971	3353	1606	5.60691917685655	0	4	10	CTHRC1_Low	10	0.340480695115969	6.24406870359381	7.64102307402375
CID44971_GATCGATAGAGTACAT	CID44971	4213	1717	3.37051981960598	0	4	10	CTHRC1_Low	10	0.27123186882489	6.55167110914191	8.65536824309114
CID44971_CTACGTCTCTTGTACT	CID44971	13210	3121	4.28463285389856	0	4	10	CTHRC1_Low	10	0.323286735337398	6.78114756101569	6.25643912398103
CID44991_ATCTACTTCCTGCCAT	CID44991	1573	757	5.276541640178	0	4	10	CTHRC1_Low	10	0.206901233270268	5.14154680723151	7.55196419798616
CID44991_ATTACTCAGTTCGATC	CID44991	1149	641	9.2254134029591	0	4	10	CTHRC1_Low	10	0.178342442715997	5.28245981687506	7.77072707258943
CID44991_CAAGATCGTGTTCGAT	CID44991	1835	899	7.24795640326975	0	4	10	CTHRC1_Low	10	0.171562959848644	5.31157692426642	7.54834214293245
CID44991_CACAGTAGTTCGTCTC	CID44991	4140	1725	5.50724637681159	0	4	10	CTHRC1_Low	10	0.279001121154789	5.94237860197028	7.1648263081241
CID44991_GCCTCTAGTCAAACTC	CID44991	2849	1175	8.5995085995086	0	4	10	CTHRC1_Low	10	0.218953647256674	6.03849752897223	7.28897372328523
CID44991_GGCTCGATCTCGATGA	CID44991	1792	899	6.58482142857143	0	4	10	CTHRC1_Low	10	0.175995024875622	5.23815973752936	7.73102561079744
CID44991_TCATTACAGTTAGGTA	CID44991	2186	1045	8.92040256175663	0	4	10	CTHRC1_Low	10	0.149113586994604	5.23512085432013	7.66176215254548
