# Supplementary material for: Single-cell and transcriptome analyses revealed CTHRC1 a potential therapeutic target mediating invasion and tumor microenvironment in TNBC: experimental validation
Source: Front Immunol. 2025 Mar 11;16:1534981. doi: 10.3389/fimmu.2025.1534981 (PMC11933001; doi:10.3389/fimmu.2025.1534981)
Supplement: Supplementary file 2 [file DataSheet2.zip › Raw data/TIDE.score.csv]

	ID	CTHRC1	Group	FUCA2	GCLC	No benefits	Responder	TIDE	IFNG	MSI Expr Sig	Merck18	CD274	CD8	CTL.flag	Dysfunction	Exclusion	MDSC	CAF	TAM M2
1	TCGA.A1.A0SK.01A	3.993149	Low	18.30188002	16.55421421	FALSE	FALSE	0.02	-0.76	0.44	-0.22	-0.28	-0.09	FALSE	-0.07	0.02	0.01	-0.02	0.02
2	TCGA.A1.A0SO.01A	5.234685	Low	18.41661483	17.33870087	FALSE	FALSE	0.37	-0.03	0.47	-0.13	-0.26	-0.21	FALSE	-0.59	0.37	0.03	0	0.01
3	TCGA.A1.A0SP.01A	6.360631	High	19.91620746	16.34190633	FALSE	TRUE	-0.14	-0.03	0.52	-0.03	-0.04	-0.11	FALSE	0.13	-0.14	-0.01	-0.02	0
4	TCGA.A2.A04P.01A	5.628791	Low	20.42579929	16.00869357	FALSE	TRUE	-0.08	0.06	0.46	0.02	0.03	-0.01	FALSE	0.04	-0.08	-0.01	0	0
5	TCGA.A2.A04Q.01A	6.692419	High	18.85655326	16.4593948	FALSE	FALSE	0.39	0.22	0.49	0.15	0.21	0.22	TRUE	0.39	-0.29	-0.02	-0.01	-0.01
6	TCGA.A2.A04T.01A	4.469834	Low	18.28215757	16.62776266	FALSE	FALSE	0.01	0.1	0.5	0.05	0.06	0.15	TRUE	0.01	-0.17	-0.01	-0.02	0
7	TCGA.A2.A04U.01A	5.320903	Low	18.41060195	15.90157018	FALSE	FALSE	0.58	-0.75	0.47	-0.16	-0.23	-0.17	FALSE	-0.49	0.58	0.05	0.03	0.01
8	TCGA.A2.A0CM.01A	5.357369	Low	18.89762356	16.39251635	FALSE	FALSE	0.03	0.21	0.51	0.09	0.2	0.12	TRUE	0.03	-0.21	-0.01	0	-0.02
9	TCGA.A2.A0D0.01A	2.968533	Low	20.74550454	16.11930277	FALSE	FALSE	0.37	0.1	0.47	0.02	-0.04	0.03	FALSE	-0.24	0.37	0.05	0.02	-0.01
10	TCGA.A2.A0D2.01A	5.850529	High	19.9561218	15.97835724	FALSE	TRUE	-0.14	0.02	0.49	0.01	-0.07	0.04	TRUE	-0.14	0.3	0.04	0.02	-0.01
11	TCGA.A2.A0EQ.01A	5.331125	Low	19.58026516	16.56411011	FALSE	FALSE	0.32	0.19	0.53	0.11	0.13	0.14	TRUE	0.32	-0.27	-0.02	-0.01	-0.01
12	TCGA.A2.A0ST.01A	3.956261	Low	19.23083891	16.38995598	FALSE	FALSE	0.53	0.23	0.51	0.15	0.21	0.2	TRUE	0.53	-0.49	-0.03	-0.04	-0.01
13	TCGA.A2.A0SX.01A	6.183584	High	18.92411861	16.68760565	FALSE	FALSE	0.46	0.14	0.47	0.07	0.09	0.11	TRUE	0.46	-0.54	-0.05	-0.02	0
14	TCGA.A2.A0T0.01A	6.126095	High	18.95285951	16.44291529	FALSE	FALSE	0.32	0.02	0.51	-0.04	-0.05	-0.13	FALSE	-0.29	0.32	0.03	0.03	-0.01
15	TCGA.A2.A0T2.01A	5.620214	Low	18.78077837	16.29263551	FALSE	FALSE	0.29	0	0.5	-0.04	-0.1	0.04	FALSE	-0.14	0.29	0.02	0.02	0
16	TCGA.A2.A0YE.01A	6.536134	High	19.61007274	15.61174316	FALSE	FALSE	0.37	-0.04	0.43	-0.1	-0.14	-0.25	FALSE	-0.22	0.37	0.03	0.03	0
17	TCGA.A2.A0YM.01A	6.576143	High	18.7917375	17.59694346	FALSE	TRUE	-0.06	0.07	0.49	0	0.02	-0.09	FALSE	-0.11	-0.06	-0.01	0	0
18	TCGA.A2.A1G6.01A	3.238496	Low	18.41385291	16.81000323	FALSE	FALSE	0.01	-0.27	0.53	-0.08	-0.01	0.05	FALSE	0.1	0.01	-0.04	0.01	0.03
19	TCGA.A2.A3XS.01A	5.440803	Low	19.00032668	16.28551118	FALSE	TRUE	-0.28	-0.06	0.48	-0.05	-0.13	0.06	FALSE	0.21	-0.28	-0.02	-0.03	0.01
20	TCGA.A2.A3XT.01A	6.329014	High	19.76148985	16.51820208	FALSE	TRUE	-0.33	0.09	0.54	0	-0.01	-0.05	FALSE	-0.01	-0.33	-0.02	-0.02	-0.01
21	TCGA.A2.A3XU.01A	5.226759	Low	19.12565582	16.62328409	FALSE	FALSE	0.51	-0.89	0.54	-0.24	-0.49	-0.24	FALSE	-0.63	0.51	0.05	0.02	0.01
22	TCGA.A2.A3XX.01A	5.485414	Low	19.16138218	16.42294047	FALSE	TRUE	-0.1	-0.02	0.5	-0.03	-0.12	0.04	FALSE	0.19	-0.1	0	-0.02	0.01
23	TCGA.A2.A3XY.01A	5.836257	High	18.65576777	16.6546624	FALSE	TRUE	-0.29	0.05	0.5	0.04	0.06	-0.04	FALSE	0.6	-0.29	-0.03	-0.01	0
24	TCGA.A7.A0CE.01A	3.999378	Low	20.32767051	16.55978237	FALSE	FALSE	0	-0.04	0.54	-0.06	-0.05	-0.07	FALSE	-0.11	0	0	0	0
25	TCGA.A7.A0DA.01A	6.176925	High	19.43325531	16.78536374	FALSE	FALSE	0.1	-0.13	0.48	-0.12	-0.06	-0.17	FALSE	-0.16	0.1	-0.01	0.02	0
26	TCGA.A7.A26G.01A	7.056786	High	19.27900094	16.78995698	FALSE	TRUE	-0.25	0.05	0.46	0.01	0.02	0	FALSE	0.09	-0.25	-0.03	0.01	0
27	TCGA.A7.A4SD.01A	6.181353	High	19.25401978	16.46794568	FALSE	FALSE	0.21	0.15	0.46	0.07	0.12	0.06	TRUE	0.21	0.02	0.01	0.01	-0.01
28	TCGA.A7.A4SE.01A	6.441366	High	18.93897776	15.86954371	FALSE	FALSE	0.08	-0.61	0.48	-0.07	-0.04	-0.17	FALSE	0.24	0.08	-0.01	0.02	0
29	TCGA.A7.A5ZV.01A	1.621806	Low	19.70000869	17.41012397	FALSE	FALSE	0.37	-0.69	0.46	-0.1	-0.12	0.06	FALSE	-0.34	0.37	0.02	0.03	0.01
30	TCGA.A7.A6VV.01A	6.34907	High	17.58734059	15.75534499	FALSE	FALSE	0.01	-0.01	0.49	-0.03	-0.05	-0.12	FALSE	0.24	0.01	-0.02	0.02	0
31	TCGA.A7.A6VW.01A	5.879885	High	20.18446138	16.40325688	FALSE	TRUE	-0.05	-0.07	0.5	-0.08	-0.04	-0.21	FALSE	0.16	-0.05	0.01	-0.01	-0.01
32	TCGA.A7.A6VY.01A	6.338995	High	18.70768602	16.85144765	FALSE	TRUE	-0.19	0.17	0.5	0.06	0.08	-0.03	FALSE	0.16	-0.19	-0.01	-0.01	-0.01
33	TCGA.A8.A07C.01A	5.207846	Low	18.48468098	17.86952643	FALSE	TRUE	-0.17	0.06	0.48	0.01	0.03	-0.01	FALSE	-0.27	-0.17	-0.01	-0.02	0
34	TCGA.A8.A07O.01A	7.332829	High	18.17947656	17.02608157	FALSE	FALSE	0.25	-0.02	0.5	-0.04	-0.09	-0.01	FALSE	-0.38	0.25	0.04	0.01	-0.01
35	TCGA.A8.A08R.01A	7.636033	High	18.56767719	17.60364821	FALSE	TRUE	-0.19	0.15	0.48	0.07	0.11	0	FALSE	0.06	-0.19	-0.01	0	-0.01
36	TCGA.A8.A09X.01A	5.671132	Low	19.17184453	15.78165159	FALSE	FALSE	0.1	0.09	0.54	0.05	0.06	0.12	FALSE	0.05	0.1	-0.01	0.01	0
37	TCGA.AC.A2BK.01A	6.701151	High	19.13574224	17.77648481	FALSE	FALSE	0.52	-0.1	0.41	-0.13	-0.12	-0.1	FALSE	-0.63	0.52	0.05	0.01	0.01
38	TCGA.AC.A2QJ.01A	7.850434	High	19.65740309	15.09105385	FALSE	FALSE	0.61	-0.16	0.47	-0.03	-0.22	-0.08	FALSE	0.18	0.61	0.03	0.05	0.01
39	TCGA.AC.A6IW.01A	4.382819	Low	19.27495135	17.13783341	FALSE	FALSE	0.16	0.16	0.52	0.11	0.1	0.16	TRUE	0.16	-0.44	-0.03	-0.04	0
40	TCGA.AC.A7VC.01A	7.655938	High	19.48881138	15.95772364	FALSE	FALSE	0.69	-0.77	0.43	-0.14	-0.23	-0.31	FALSE	-0.13	0.69	0.03	0.06	0.02
41	TCGA.AN.A04D.01A	4.931428	Low	19.79457272	16.10803414	FALSE	FALSE	0.32	-0.28	0.48	-0.2	-0.2	-0.22	FALSE	-0.46	0.32	0.03	0	0.02
42	TCGA.AN.A0AL.01A	6.714758	High	20.24071929	17.31060946	FALSE	FALSE	0.41	0.02	0.48	0.01	-0.06	-0.09	FALSE	0.04	0.41	0.03	0.03	0
43	TCGA.AN.A0AR.01A	3.874197	Low	19.50680251	17.1356191	FALSE	FALSE	0.04	-0.22	0.49	-0.17	-0.29	-0.25	FALSE	-0.16	0.04	0.01	-0.03	0.03
44	TCGA.AN.A0AT.01A	5.37728	Low	19.80575633	16.54184381	FALSE	FALSE	0.07	0.03	0.54	-0.01	-0.04	-0.01	FALSE	-0.17	0.07	0.03	-0.02	0
45	TCGA.AN.A0G0.01A	6.99631	High	19.25131558	16.15264176	FALSE	FALSE	0.3	0.01	0.51	-0.07	-0.11	-0.2	FALSE	-0.45	0.3	0.03	0.03	-0.01
46	TCGA.AN.A0XU.01A	4.982519	Low	19.91069466	16.76222059	FALSE	FALSE	0.05	0.14	0.51	0.03	0.04	0.1	TRUE	0.05	-0.2	0	-0.01	-0.01
47	TCGA.AO.A0J2.01A	5.623372	Low	20.16957534	16.04912404	FALSE	FALSE	0.06	0.11	0.53	0.04	0.2	0	FALSE	-0.04	0.06	0.01	0.01	-0.01
48	TCGA.AO.A0J4.01A	6.957162	High	18.42258654	16.53428949	FALSE	FALSE	0.25	0.12	0.49	0.03	0.07	0.02	TRUE	0.25	-0.33	-0.02	-0.02	-0.01
49	TCGA.AO.A0J6.01A	4.05145	Low	19.40635796	16.54941376	FALSE	TRUE	-0.2	0.14	0.51	0.06	0.09	0.08	TRUE	-0.2	0.01	0.02	-0.01	-0.02
50	TCGA.AO.A0JL.01A	5.940869	High	18.90113529	15.81314344	FALSE	FALSE	0.27	-0.12	0.48	-0.09	-0.24	-0.08	FALSE	-0.36	0.27	0.01	0.01	0.02
51	TCGA.AO.A124.01A	5.347123	Low	20.13526036	16.4770953	FALSE	FALSE	0.07	-0.07	0.47	-0.08	-0.09	0.07	FALSE	-0.25	0.07	0.03	-0.02	0
52	TCGA.AO.A128.01A	4.783928	Low	18.48135224	16.39414532	FALSE	FALSE	0.32	0.3	0.51	0.19	0.33	0.26	TRUE	0.32	-0.51	-0.04	-0.03	-0.02
53	TCGA.AO.A129.01A	6.030089	High	19.42298545	15.84136351	FALSE	FALSE	0.12	0.13	0.48	0.06	0.05	0.09	TRUE	0.12	-0.12	-0.01	-0.01	0
54	TCGA.AO.A12F.01A	5.330056	Low	19.79318153	16.41211308	FALSE	FALSE	0.34	-0.3	0.47	-0.19	-0.15	-0.24	FALSE	-0.35	0.34	0.02	0.03	0.01
55	TCGA.AO.A1KR.01A	3.435202	Low	19.04388264	15.78310872	FALSE	TRUE	-0.31	0.03	0.5	-0.02	-0.14	0.03	TRUE	-0.31	0.41	0.04	0	0.01
56	TCGA.AQ.A04J.01A	5.006693	Low	18.5959391	16.47580119	FALSE	FALSE	0.43	-0.02	0.49	0.03	-0.03	0.08	TRUE	0.43	-0.47	-0.04	-0.04	0
57	TCGA.AQ.A54N.01A	5.013078	Low	18.08145175	15.06133838	FALSE	FALSE	0.2	-0.09	0.41	-0.11	-0.24	-0.14	FALSE	-0.63	0.2	0.02	0.01	0
58	TCGA.AR.A0TS.01A	4.398583	Low	18.51759403	16.6029909	FALSE	FALSE	0.47	0.05	0.47	0.03	-0.01	0.1	TRUE	0.47	-0.54	-0.05	-0.03	0
59	TCGA.AR.A0TU.01A	5.060112	Low	18.0238717	17.37558916	FALSE	TRUE	-0.44	0.2	0.58	0.06	0.07	0.04	TRUE	-0.44	0.06	0.02	-0.01	-0.01
60	TCGA.AR.A0U4.01A	5.855773	High	19.63326288	17.3033841	FALSE	TRUE	-0.21	0.11	0.52	0.05	0.08	-0.11	FALSE	-0.02	-0.21	-0.02	0.01	-0.02
61	TCGA.AR.A1AI.01A	3.176227	Low	19.66406858	17.08638846	FALSE	TRUE	-0.14	0.14	0.49	0.08	0.1	0.1	TRUE	-0.14	-0.2	-0.01	-0.02	-0.01
62	TCGA.AR.A1AQ.01A	5.251052	Low	19.45071661	16.87123046	FALSE	FALSE	0.06	0.16	0.51	0.09	0.13	0.11	TRUE	0.06	-0.19	-0.01	0	-0.02
63	TCGA.AR.A1AR.01A	6.015172	High	19.20888911	16.66841465	FALSE	TRUE	-0.08	0.06	0.52	0.02	0.06	0.04	TRUE	-0.08	-0.23	-0.04	0.01	-0.01
64	TCGA.AR.A1AY.01A	5.920474	High	18.35472266	17.43545994	FALSE	FALSE	0.26	-0.12	0.47	-0.13	-0.07	-0.29	FALSE	-0.32	0.26	0.02	0.02	0
65	TCGA.AR.A256.01A	5.388396	Low	18.90327942	17.65072704	FALSE	TRUE	-0.02	-0.03	0.48	-0.07	-0.04	-0.02	FALSE	-0.42	-0.02	0.01	-0.01	0
66	TCGA.AR.A2LH.01A	4.871627	Low	18.91474678	16.41094057	FALSE	FALSE	0.4	-0.02	0.54	0.04	0.03	0.12	TRUE	0.4	-0.21	-0.03	0	0
67	TCGA.AR.A2LR.01A	6.427122	High	18.58668399	16.4908594	FALSE	FALSE	0.09	-0.16	0.49	-0.11	-0.16	0.03	FALSE	0.11	0.09	-0.01	0	0.02
68	TCGA.AR.A5QQ.01A	5.737319	High	19.11186439	15.99543815	FALSE	FALSE	0.41	0.1	0.53	0.11	0.29	0.12	TRUE	0.41	0.11	0.03	0	-0.01
69	TCGA.B6.A3ZX.01A	4.807391	Low	17.97446652	16.29158462	FALSE	TRUE	-0.39	0.05	0.48	0.07	0	0.18	FALSE	0.57	-0.39	-0.03	-0.05	0.02
70	TCGA.B6.A400.01A	7.070834	High	18.16711247	16.13933563	FALSE	TRUE	-0.15	-0.04	0.5	-0.02	0.05	-0.09	FALSE	0.28	-0.15	-0.01	-0.01	0
71	TCGA.B6.A402.01A	6.585053	High	18.93331492	17.56192754	FALSE	TRUE	-0.01	-0.69	0.48	-0.15	-0.18	-0.14	FALSE	-0.33	-0.01	0.01	0	0
72	TCGA.B6.A409.01A	6.584737	High	19.55332828	16.55642656	FALSE	FALSE	0.15	-0.09	0.49	-0.08	-0.15	-0.11	FALSE	-0.03	0.15	0.01	0	0.01
73	TCGA.BH.A0AV.01A	6.951984	High	18.84435681	16.01796181	FALSE	FALSE	0.21	-0.14	0.49	-0.1	-0.07	-0.26	FALSE	-0.23	0.21	0	0.05	-0.01
74	TCGA.BH.A0B3.01A	6.165856	High	19.37967468	16.66696463	FALSE	FALSE	0.03	0.13	0.5	0.06	0.12	0	FALSE	0.18	0.03	0	0.01	-0.01
75	TCGA.BH.A0B9.01A	4.69097	Low	18.80145483	17.11946075	FALSE	FALSE	0.32	0.14	0.52	0.06	0.01	0.19	TRUE	0.32	-0.5	-0.03	-0.05	0
76	TCGA.BH.A0BG.01A	6.09329	High	19.47716052	16.95630087	FALSE	FALSE	0.04	0.2	0.5	0.08	0.11	0.11	TRUE	0.04	0.13	0.02	0	0
77	TCGA.BH.A0BL.01A	6.98354	High	18.98289507	16.85148512	FALSE	TRUE	-0.36	0.16	0.49	0.06	0.09	0.02	FALSE	0.41	-0.36	-0.04	0	-0.01
78	TCGA.BH.A0BW.01A	6.250025	High	18.33362749	16.88560546	FALSE	TRUE	-0.14	0.2	0.45	0.1	0.17	-0.08	FALSE	0.11	-0.14	0	-0.01	-0.01
79	TCGA.BH.A0E0.01A	3.422623	Low	18.66181933	16.55600877	FALSE	FALSE	0.32	-0.76	0.44	-0.13	-0.05	-0.22	FALSE	-0.33	0.32	0.02	0.01	0.01
80	TCGA.BH.A0E6.01A	4.316899	Low	19.95778739	15.77195679	FALSE	FALSE	0.02	-0.04	0.5	-0.01	-0.14	0	FALSE	0.13	0.02	0	0	0.01
81	TCGA.BH.A0RX.01A	5.389126	Low	19.81692641	16.35821928	FALSE	FALSE	0.28	0.18	0.49	0.11	0.08	0.17	TRUE	0.28	0.01	0	0.01	-0.01
82	TCGA.BH.A0WA.01A	6.052696	High	18.31778269	17.11099427	FALSE	FALSE	0.19	0.09	0.45	-0.01	0.03	-0.05	FALSE	-0.16	0.19	0.02	0.02	-0.01
83	TCGA.BH.A18G.01A	5.839413	High	19.51675014	16.35131489	FALSE	FALSE	0.84	-0.05	0.51	-0.07	-0.18	-0.13	FALSE	-0.7	0.84	0.05	0.07	0
84	TCGA.BH.A18Q.01A	4.880597	Low	19.02371715	16.90108927	FALSE	TRUE	-0.15	0.1	0.51	0.03	0.05	0.13	FALSE	0.02	-0.15	-0.01	-0.02	0
85	TCGA.BH.A18T.01A	6.258736	High	19.92259605	16.72823813	FALSE	FALSE	0.15	-0.04	0.45	-0.06	-0.07	-0.07	FALSE	-0.48	0.15	0.01	0.01	0
86	TCGA.BH.A18V.01A	5.782118	High	18.34119303	17.05903583	FALSE	TRUE	-0.03	0.11	0.5	0.03	0.05	0.06	FALSE	-0.02	-0.03	0	0	-0.01
87	TCGA.BH.A1EW.01A	4.577713	Low	18.41424116	16.59995421	FALSE	FALSE	0.15	-0.05	0.5	-0.02	0.03	0.04	TRUE	0.15	0.03	-0.02	0.01	0
88	TCGA.BH.A1FC.01A	5.599026	Low	18.41459554	17.60030648	FALSE	TRUE	-0.16	0.17	0.55	0.07	0.05	0.12	TRUE	-0.16	-0.15	0	-0.01	-0.01
89	TCGA.BH.A42U.01A	4.904942	Low	18.79013267	15.68975538	FALSE	TRUE	-0.13	-0.01	0.55	0.01	-0.04	0.03	FALSE	0.58	-0.13	-0.03	-0.01	0.02
90	TCGA.C8.A12V.01A	6.694767	High	19.45889407	17.15165944	FALSE	FALSE	0.3	0.24	0.49	0.17	0.24	0.23	TRUE	0.3	-0.22	-0.02	-0.02	-0.01
91	TCGA.C8.A131.01A	6.687339	High	19.37606957	17.09991167	FALSE	FALSE	0.25	-0.06	0.48	-0.06	-0.05	-0.08	FALSE	-0.08	0.25	0.01	0.03	0
92	TCGA.C8.A1HJ.01A	4.971571	Low	20.03151952	16.78815042	FALSE	FALSE	0.04	0.07	0.46	-0.03	-0.01	0.01	FALSE	-0.31	0.04	0.02	-0.02	0.01
93	TCGA.C8.A26X.01A	5.628214	Low	20.5981882	15.84476628	FALSE	FALSE	0.27	0.18	0.54	0.1	0.1	0.12	TRUE	0.27	-0.07	-0.01	0.01	-0.01
94	TCGA.C8.A27B.01A	5.367479	Low	18.33200243	15.89430894	FALSE	TRUE	-0.36	0.2	0.5	0.09	0.22	0.18	TRUE	-0.36	-0.24	0	-0.02	-0.03
95	TCGA.C8.A3M7.01A	4.643527	Low	18.79642604	18.2695218	FALSE	TRUE	-0.06	-0.07	0.54	-0.05	-0.04	-0.06	FALSE	0.12	-0.06	-0.02	0	0.01
96	TCGA.D8.A142.01A	6.353512	High	20.15168967	17.14865255	FALSE	FALSE	0.08	-0.05	0.48	-0.03	-0.05	-0.03	FALSE	0.2	0.08	0	0.02	0
97	TCGA.D8.A143.01A	4.812236	Low	19.38771376	18.77277836	FALSE	FALSE	0.33	0.04	0.5	-0.02	-0.05	-0.01	FALSE	-0.11	0.33	0.03	0.01	0.01
98	TCGA.D8.A1JF.01A	5.846503	High	18.96149898	17.19465705	FALSE	FALSE	0.12	-0.04	0.49	-0.06	-0.1	-0.05	FALSE	-0.14	0.12	-0.02	0.03	0.02
99	TCGA.D8.A1JL.01A	6.143655	High	19.53514162	16.43551648	FALSE	FALSE	0.25	0.16	0.51	0.08	0.16	0.08	TRUE	0.25	-0.42	-0.04	-0.01	-0.01
100	TCGA.D8.A1XK.01A	4.476135	Low	19.81491173	17.8534802	FALSE	TRUE	-0.26	0.08	0.54	0.01	0.14	-0.04	FALSE	-0.27	-0.26	0	0	-0.03
101	TCGA.D8.A1XQ.01A	6.402975	High	19.21408895	15.73478429	FALSE	FALSE	0.06	0.14	0.51	0.06	0.15	-0.01	FALSE	-0.01	0.06	0	0.02	-0.01
102	TCGA.D8.A27F.01A	6.164338	High	19.44189494	16.04791016	FALSE	TRUE	-0.01	-0.19	0.49	-0.12	-0.12	-0.3	FALSE	-0.14	-0.01	0	0.01	0
103	TCGA.D8.A27H.01A	6.924016	High	18.41451163	17.062602	FALSE	FALSE	0.14	-0.14	0.46	-0.11	-0.17	-0.19	FALSE	0.13	0.14	0	0.02	0.01
104	TCGA.D8.A27M.01A	6.97028	High	19.03353961	16.52689528	FALSE	FALSE	0.41	0.2	0.52	0.09	0.19	0.07	TRUE	0.41	-0.4	-0.03	-0.01	-0.01
105	TCGA.E2.A14N.01A	6.04638	High	19.93087847	16.13576234	FALSE	FALSE	0.27	0.08	0.54	0.01	0.04	-0.05	FALSE	-0.58	0.27	0.03	0.01	-0.01
106	TCGA.E2.A14R.01A	4.77187	Low	19.55679943	17.40951164	FALSE	TRUE	-0.19	0.17	0.53	0.07	0.13	0.05	TRUE	-0.19	-0.03	0	0	-0.01
107	TCGA.E2.A14X.01A	5.297866	Low	18.93929523	17.89240456	FALSE	TRUE	-0.46	0.05	0.55	0.02	-0.02	0.06	FALSE	0.22	-0.46	-0.04	-0.03	0.01
108	TCGA.E2.A150.01A	5.639762	Low	17.707188	16.86510288	FALSE	FALSE	0.16	0.09	0.44	0.01	0.08	-0.07	FALSE	-0.22	0.16	0.01	0.02	-0.01
109	TCGA.E2.A158.01A	5.256328	Low	19.39667879	16.2131725	FALSE	FALSE	0.1	-0.05	0.49	-0.1	0.01	-0.17	FALSE	-0.38	0.1	0	-0.01	0.01
110	TCGA.E2.A159.01A	5.670812	Low	19.27929335	16.10942246	FALSE	FALSE	0.34	0.14	0.54	0.08	0.11	0.1	TRUE	0.34	-0.49	-0.04	-0.02	-0.01
111	TCGA.E2.A1AZ.01A	6.665319	High	18.72311274	16.51645821	FALSE	TRUE	-0.02	0.09	0.49	0.04	0.12	0.05	TRUE	-0.02	0.14	0	0.02	0
112	TCGA.E2.A1B6.01A	5.057883	Low	19.3571635	16.39503927	FALSE	FALSE	0.42	0.16	0.54	0.12	0.07	0.24	TRUE	0.42	-0.56	-0.03	-0.06	0
113	TCGA.E2.A1L7.01A	6.552323	High	17.06849413	16.87838983	FALSE	FALSE	0.24	0.12	0.52	0.06	0.07	0.13	TRUE	0.24	-0.22	-0.03	-0.01	0.01
114	TCGA.E2.A1LG.01A	2.95771	Low	18.60933754	15.80404134	FALSE	FALSE	0.06	0.08	0.55	-0.04	0.01	-0.01	FALSE	-0.27	0.06	0.03	-0.02	0.01
115	TCGA.E2.A1LH.01A	5.496223	Low	19.05647094	16.84432083	FALSE	FALSE	0.26	0.19	0.51	0.11	0.1	0.19	TRUE	0.26	-0.07	0	-0.01	-0.01
116	TCGA.E2.A1LI.01A	6.5219	High	19.32329264	16.3394316	FALSE	TRUE	-0.41	0.08	0.49	0	-0.01	-0.11	FALSE	-0.14	-0.41	-0.02	-0.03	-0.01
117	TCGA.E2.A1LK.01A	6.233859	High	18.98094703	16.49736438	FALSE	FALSE	0.21	-0.13	0.49	-0.12	-0.17	-0.13	FALSE	-0.55	0.21	0.03	0.02	-0.02
118	TCGA.E2.A1LL.01A	4.363122	Low	19.39517391	16.80976998	FALSE	FALSE	0.58	-0.12	0.49	-0.12	0.02	-0.46	FALSE	-0.24	0.58	0.06	0.03	0.01
119	TCGA.E2.A1LS.01A	2.658006	Low	19.17698317	15.87815057	FALSE	FALSE	0.2	-0.11	0.49	-0.12	-0.25	-0.12	FALSE	-0.63	0.2	0.01	0.02	0
120	TCGA.E2.A573.01A	4.967404	Low	19.8303118	17.01916996	FALSE	FALSE	0.16	0.14	0.51	0.07	0.09	0.06	TRUE	0.16	-0.28	-0.01	-0.02	-0.02
121	TCGA.E2.A574.01A	5.430817	Low	19.91398857	18.31246521	FALSE	FALSE	0.66	-0.74	0.42	-0.25	-0.43	0	FALSE	-0.66	0.66	0.07	0.02	0.02
122	TCGA.E9.A5FL.01A	4.838911	Low	18.83410918	16.61734942	FALSE	FALSE	0.4	-0.16	0.46	-0.08	-0.09	-0.23	FALSE	0.25	0.4	0.03	0.01	0.02
123	TCGA.EW.A1OV.01A	4.361642	Low	18.97665432	16.70377477	FALSE	FALSE	0.34	0.14	0.5	0.11	0.12	0.21	TRUE	0.34	-0.25	-0.03	0	-0.01
124	TCGA.EW.A1OW.01A	6.646062	High	18.99093169	16.82018143	FALSE	FALSE	0.37	0.02	0.48	-0.02	0	-0.15	FALSE	-0.23	0.37	0.02	0.03	0
125	TCGA.EW.A1P1.01A	6.066406	High	19.37094694	16.7571387	FALSE	FALSE	0.33	0.02	0.51	0.02	0.04	0.06	TRUE	0.33	-0.01	-0.03	0.03	0
126	TCGA.EW.A1P4.01A	5.407995	Low	18.67629029	16.16104587	FALSE	TRUE	-0.01	0.18	0.52	0.07	0.11	0.11	TRUE	-0.01	0.08	0.02	0.01	-0.01
127	TCGA.EW.A1P7.01A	5.275756	Low	19.56776053	16.98324872	FALSE	FALSE	0.64	0.12	0.53	0.09	0.11	0.19	TRUE	0.64	-0.42	-0.05	-0.01	0
128	TCGA.EW.A1P8.01A	5.773474	High	19.07640298	15.77448953	FALSE	TRUE	-0.02	-0.07	0.49	-0.03	-0.08	-0.09	FALSE	-0.05	-0.02	-0.01	0	0
129	TCGA.EW.A1PB.01A	4.143597	Low	20.00201278	16.80849275	FALSE	FALSE	0.06	0.28	0.55	0.15	0.34	0.13	TRUE	0.06	-0.36	-0.02	-0.02	-0.02
130	TCGA.EW.A1PH.01A	6.691774	High	18.88665928	16.7131635	FALSE	FALSE	0.04	0.03	0.48	-0.03	0.03	0.04	FALSE	-0.01	0.04	0.02	-0.02	0
131	TCGA.EW.A3U0.01A	6.416889	High	18.85259309	16.80620769	FALSE	FALSE	0.48	0.16	0.48	0.12	0.14	0.17	TRUE	0.48	-0.32	-0.02	-0.02	0
132	TCGA.EW.A6SB.01A	4.097619	Low	18.89535019	16.70583667	FALSE	TRUE	-0.06	0.18	0.51	0.1	0.06	0.05	TRUE	-0.06	-0.08	0.01	-0.02	-0.01
133	TCGA.GI.A2C9.01A	5.944584	High	19.59930962	17.36543616	FALSE	TRUE	-0.01	-0.07	0.51	-0.07	0	-0.1	FALSE	-0.06	-0.01	-0.01	0	0.01
134	TCGA.GM.A2DB.01A	4.490185	Low	18.80978525	16.83467409	FALSE	TRUE	-0.02	0.09	0.53	0	-0.05	0	FALSE	0.21	-0.02	0.01	-0.02	0
135	TCGA.GM.A2DD.01A	6.062133	High	19.43304624	16.0096419	FALSE	FALSE	0.46	0.13	0.52	0.08	0.07	0.12	TRUE	0.46	-0.11	-0.02	0	0
136	TCGA.GM.A2DF.01A	5.698341	High	19.82844248	17.08114776	FALSE	TRUE	-0.01	0.03	0.53	0.02	0	0.17	FALSE	0.16	-0.01	0	0	0
137	TCGA.GM.A2DH.01A	5.876033	High	18.17060381	16.42399925	FALSE	FALSE	0.45	0.12	0.51	0.07	0.15	0.12	TRUE	0.45	-0.5	-0.04	-0.04	0.01
138	TCGA.GM.A2DI.01A	6.092742	High	18.87237347	16.47802205	FALSE	FALSE	0.41	0.12	0.52	0.1	0.11	0.21	TRUE	0.41	0.02	-0.03	0.02	0
139	TCGA.GM.A3XL.01A	3.397159	Low	18.01846977	16.59704309	FALSE	TRUE	-0.01	0.13	0.55	0.07	0.07	0.08	TRUE	-0.01	-0.25	0	-0.04	-0.01
140	TCGA.HN.A2NL.01A	5.405237	Low	18.62487727	16.92185609	FALSE	TRUE	-0.04	0.05	0.53	0.01	-0.08	0.08	FALSE	-0.01	-0.04	0	-0.03	0.02
141	TCGA.LL.A441.01A	4.997798	Low	18.54748279	16.50047249	FALSE	FALSE	0.59	0.04	0.46	0.04	0.02	0.09	TRUE	0.59	-0.48	-0.04	-0.05	0.01
142	TCGA.LL.A5YO.01A	6.099926	High	18.72086635	16.94929158	FALSE	FALSE	0.65	0.19	0.53	0.13	0.11	0.22	TRUE	0.65	-0.58	-0.05	-0.04	0.01
143	TCGA.LL.A73Y.01A	6.74503	High	18.2257681	18.24302305	FALSE	TRUE	-0.22	-0.04	0.49	-0.02	0	0	FALSE	0.31	-0.22	-0.04	0	0.01
144	TCGA.LL.A740.01A	6.675908	High	18.69971698	17.98972621	FALSE	FALSE	0.17	-0.16	0.5	-0.1	-0.1	-0.29	FALSE	0.14	0.17	-0.01	0.02	0.02
145	TCGA.OL.A5D6.01A	6.067929	High	17.95741025	16.03056032	FALSE	FALSE	0.08	-0.14	0.52	-0.09	-0.21	-0.15	FALSE	0.31	0.08	-0.03	0.02	0.02
146	TCGA.OL.A5D7.01A	6.342014	High	18.67393604	15.26155645	FALSE	FALSE	0.13	0.14	0.52	0.07	0.05	0.11	TRUE	0.13	-0.25	0	-0.02	-0.01
147	TCGA.OL.A5RW.01A	5.950732	High	18.31647085	16.39486087	FALSE	TRUE	0	-0.03	0.53	-0.05	0.07	-0.11	FALSE	0.09	0	0.01	-0.01	0
148	TCGA.OL.A66I.01A	7.033162	High	19.72153591	15.89485226	FALSE	FALSE	0.35	0.2	0.51	0.13	0.04	0.25	TRUE	0.35	-0.16	-0.02	-0.01	0
149	TCGA.OL.A66P.01A	6.149019	High	18.3440883	16.69187597	FALSE	FALSE	0.43	0.12	0.58	0.13	-0.01	0.22	TRUE	0.43	-0.04	0	0	0
150	TCGA.OL.A6VO.01A	6.17267	High	18.77271224	16.45546062	FALSE	TRUE	-0.11	0.03	0.55	-0.04	0.04	-0.1	FALSE	-0.13	-0.11	0	-0.01	-0.01
151	TCGA.OL.A97C.01A	2.933724	Low	18.31337082	16.72123243	FALSE	FALSE	0.19	-0.03	0.53	0.02	-0.08	0.07	TRUE	0.19	0.24	0	0.02	0.02
152	TCGA.S3.AA10.01A	5.496772	Low	18.87435685	15.99899362	FALSE	FALSE	0.27	0.26	0.52	0.13	0.19	0.14	TRUE	0.27	-0.16	0	-0.02	-0.01
153	TCGA.S3.AA15.01A	6.016046	High	18.87435685	15.99899362	FALSE	FALSE	0.55	0.03	0.52	0.06	0.03	0.11	TRUE	0.55	-0.23	-0.03	0	-0.01
