# Supplementary material for: Single-cell and transcriptome analyses revealed CTHRC1 a potential therapeutic target mediating invasion and tumor microenvironment in TNBC: experimental validation
Source: Front Immunol. 2025 Mar 11;16:1534981. doi: 10.3389/fimmu.2025.1534981 (PMC11933001; doi:10.3389/fimmu.2025.1534981)
Supplement: Supplementary file 3 [file DataSheet3.zip]

Archive with 2 entries (1 files):
- 3.Supplementary/
- 3.Supplementary/Invasion genes.txt
